# Supplementary material for: Differential miRNA expression in the three-spined stickleback, response to environmental changes
Source: Sci Rep. 2017 Dec 22;7:18089. doi: 10.1038/s41598-017-18128-w (PMC5741757; doi:10.1038/s41598-017-18128-w)
Supplement: Supplementary file 1 — Supplementary Dataset 1 [file 41598_2017_18128_MOESM1_ESM.xls]

## Sheet: Sheet1
list of all discovered miRNA genes with chromosome positions and sequences
chromosome	precursor start	precursor end	chain	GAmiRdb miRNA	consensus mature sequence	consensus star sequence	consensus precursor sequence
groupXX	13377949	13378015	+	miR-466i-5p	uguguguuugugugaggugugu	acaccucacacgcgcacacacc	acaccucacacgcgcacacaccucacacgcacucacacaccgauuguguguuugugugaggugugu
groupVI	4231018	4231080	-	-	uguaaacauccuacacucucggu	cgggagugggaauguuuauacu	uguaaacauccuacacucucgguguggcgccccugguggccgggagugggaauguuuauacu
groupVII	12386323	12386369	+	let-7d-5p	ugagguaguagguuguau	auaaaacugacaau	auaaaacugacaaugugugcauccggguugagguaguagguuguau
groupXVII	14172218	14172278	+	-	agaaacgagcagcgggccuugag	agagguccuguuuugccguuuu	agagguccuguuuugccguuuuacugucaguaacaguagaaacgagcagcgggccuugag
groupV	11130356	11130422	+	miR-669n	acuuacuggacuauguua	acgugugugucgaugugugugc	acuuacuggacuauguuauccuucauguuuaauucagacuuguuacgugugugucgaugugugugc
groupIII	13373087	13373147	+	miR-23a	aucacauugccagggauuucc	ggauuccuggcagagugauuuu	ggauuccuggcagagugauuuuguugugauguaauguaaaucacauugccagggauuucc
groupVI	3648953	3649013	-	-	ugcggccucagaucaga	ugaucuuugggcuagggug	ugcggccucagaucagacaauacgauuacaaaaucgaucauugaucuuugggcuagggug
groupI	454659	454718	+	-	guuuuuuuagguuuugauuuu	aaucuaaaucuaaagaaaauac	guuuuuuuagguuuugauuuuuggacuuggaugagaaaaucuaaaucuaaagaaaauac
groupXIV	3950428	3950487	-	-	uggagugugacaaugguguuug	aacgccauuaucacacuaaauag	uggagugugacaaugguguuuguguccuguguaucaaacgccauuaucacacuaaauag
groupXIX	13828850	13828912	-	-	agccacugacuaacgcacauug	cugugcgugugacagcggcuaa	agccacugacuaacgcacauugugccaguguccaaauucacugugcgugugacagcggcuaa
groupIII	5039191	5039246	-	miR-124-5p	uaaggcacgcggugaaugcc	uguucacaguggaccuugau	uguucacaguggaccuugauuuaaaaucauucaauuaaggcacgcggugaaugcc
groupXI	10935756	10935825	-	-	agcuuggaagugcagcaguccaacc	aaggaaaccugcugcaacuuccaacgaua	agcuuggaagugcagcaguccaaccagcucagccucucgcaaggaaaccugcugcaacuuccaacgaua
groupXV	252946	253008	-	-	cuucgugcuucccuuucuucuuc	aagggagagcgaggcaugaauggu	cuucgugcuucccuuucuucuucuuugaggagacuucaaagggagagcgaggcaugaauggu
groupXV	8675159	8675220	-	-	ggagcaccuggagagaagggag	ccugguuccccagguggaccug	ccugguuccccagguggaccuggcaaaccuggcagccauggagcaccuggagagaagggag
groupXVIII	12968994	12969045	+	oan-miR-214*	ugccugucuacacuugcuguac	acagcggaaaagaugaacgau	acagcggaaaagaugaacgauauuuugucugccugucuacacuugcuguac
groupXV	877295	877353	+	-	cugagguaccagaacgccggccc	gcgcugcguucggugccucgucc	gcgcugcguucggugccucguccgguucggugcggcugagguaccagaacgccggccc
groupI	5863985	5864042	-	-	uaguauuuggauuuccgccggg	cggcuguuuuccauuuacgggu	uaguauuuggauuuccgccggggaauuucuucacucggcuguuuuccauuuacgggu
groupX	11597786	11597840	-	-	ccacugacacagaaccaacuc	uuccguuguguguuaaugggg	uuccguuguguguuaaugggggggcgucacccuccacugacacagaaccaacuc
groupII	7842893	7842956	+	xtr-miR-18a	uaaggugcaucuagugcagauag	acugcccuaagugcuccuucug	uaaggugcaucuagugcagauagugaaauagacuagcaccuacugcccuaagugcuccuucug
groupVII	14937166	14937209	+	miR-451a	aaaccguuaccauuacugagu	ucaguuaugguaaggguuaua	aaaccguuaccauuacugaguuucaguuaugguaaggguuaua
groupVI	16045334	16045400	+	-	agguauuuccacacacaccugac	gagguggugauggaaaugucauc	agguauuuccacacacaccugacucguccccgaggugaucgaugagguggugauggaaaugucauc
groupIV	22562392	22562451	-	-	ugcacaaaauauccagcugccua	gcagcuggauauuuugugcacac	ugcacaaaauauccagcugccuauuacaaaauauaggcagcuggauauuuugugcacac
groupIV	19860886	19860937	-	-	uuuacuaauguggauaccauguc	caugguauccacauuaguaaaa	uuuacuaauguggauaccaugucauuuuacaugguauccacauuaguaaaa
groupXVI	2297853	2297921	-	-	ccucccgcauguaucuccacaag	uguggagagcaacauguucggggcc	ccucccgcauguaucuccacaaguucagcagcuaccacaacuuuguggagagcaacauguucggggcc
groupV	5133394	5133467	-	-	guccaguuuucccaguuu	gcugcggauuauugggagg	guccaguuuucccaguuuggcaacuggaaaccagugugaaguguuucagcugcagcugcggauuauugggagg
groupXXI	817466	817523	+	-	aagacgaugcugaugacaccuu	cucugucaucagcaucgucuucau	cucugucaucagcaucgucuucaucaucaaugaugaagacgaugcugaugacaccuu
groupXIII	6430744	6430818	+	-	agugauuuguccucuuuccagg	uggagggguggcaaauuuaccu	uggagggguggcaaauuuaccuuguaaccugcagacgcagaauguuaauuagagugauuuguccucuuuccagg
groupXVIII	10584796	10584858	+	-	guucccauacaaauucagccuc	gcugaauuuguaugggaacu	gcugaauuuguaugggaacuacauaccguuauuacauguaguucccauacaaauucagccuc
groupXVII	10418700	10418766	+	-	ugagccaucucagugccucuuuu	gauggaggagcugggac	gauggaggagcugggacguguacauuguguacgaccagagcaaugagccaucucagugccucuuuu
groupXIII	7256744	7256809	-	ssc-miR-7	uggaagacuagugauuuuguug	caacaaaucacagucugccaaau	uggaagacuagugauuuuguuguuuuuaguuagaucaaccgacaacaaaucacagucugccaaau
groupXII	13494472	13494545	-	aga-let-7	ugagguaguaguuuguauaguuu	cuauacagccuacugucuuucuc	ugagguaguaguuuguauaguuuuaggaucacaccagaucugggagauaacuauacagccuacugucuuucuc
groupIX	16497087	16497134	+	-	caugguugccugcacugucca	gacagugcaggcaaccaugaa	caugguugccugcacuguccaauauggacagugcaggcaaccaugaa
groupVII	15576710	15576770	-	-	augaccuauuaauugacagcca	ccugucaguucucuaggccacu	augaccuauuaauugacagccagugguuguaaacucugccugucaguucucuaggccacu
groupIV	24431079	24431142	+	miR-29b-1-5p	uagcaccauuugaaaucaguguu	cugguuucauauggugguuuagau	cugguuucauauggugguuuagauguguguucccauugucuagcaccauuugaaaucaguguu
groupXVI	14986897	14986954	-	-	uuuguucguucggcucgcguu	acguugagccacacguacaauacc	acguugagccacacguacaauaccugaagaugaaguuuuguucguucggcucgcguu
groupXVII	10484756	10484816	+	oan-miR-499	acagacuuagagugauguuca	aacaucacugcaagucuuaacug	acagacuuagagugauguucaugugaucauugcccuaaacaucacugcaagucuuaacug
groupXII	16938961	16939024	-	-	cccggcgaaguaacguu	cguuagugucgcuggaca	cccggcgaaguaacguuagcuugcgaagcuagcauacgaagcuaacguuagugucgcuggaca
groupXIII	6045059	6045117	-	miR-23a	aucacauugccagggauuacca	ggguuccuggcgugcugauu	ggguuccuggcgugcugauuugugacuuaugauaaaaucacauugccagggauuacca
groupXIII	6041970	6042029	-	miR-24-5p	uggcucaguucagcaggaaccg	gugccuacugagcugauaauca	gugccuacugagcugauaaucaguccuauacaaccacuggcucaguucagcaggaaccg
groupIII	12319712	12319769	+	miR-24-1-5p	uggcucaguucagcaggaac	gccuacugaacuggauucagu	gccuacugaacuggauucagugugucuuugcaagaacuggcucaguucagcaggaac
groupIV	30484381	30484468	+	-	ggauugcgcugcacuugaugg	cugguuguggggcugac	ggauugcgcugcacuugauggcggaguuggaguagcaacuuuguuuacaugcauaugacccaacucacuccugguuguggggcugac
groupXIII	16020291	16020356	+	-	uaaccaggcaaccagcggagac	uucauggugguuacgcugguuacg	uucauggugguuacgcugguuacgagucuauaggccguccgcguaaccaggcaaccagcggagac
groupXIII	17724947	17725007	+	xtr-miR-455	uaugugcccuuggacuacaucg	gcaguccaugggcauauacacu	uaugugcccuuggacuacaucguggaagccagcaccaugcaguccaugggcauauacacu
groupXIV	7803417	7803474	+	-	auagaauaaaccgucauga	augacgguuuauucunnnn	auagaauaaaccgucaugauagccauuucauggcuaucaugacgguuuauucunnnn
groupIV	15981058	15981123	+	miR-18a	uaaggugcaucuaguguagucag	uacugcccuaguugcuccuucuggc	uaaggugcaucuaguguagucagugaaguagcucaguaucuacugcccuaguugcuccuucuggc
groupXIV	7046002	7046062	-	-	cuuugacaauguugcacuacu	cagugcaauaguauugucauagc	cuuugacaauguugcacuacuguaccauccauucuagcagugcaauaguauugucauagc
groupXVI	9804270	9804333	-	dre-miR-10a	uacccuguagaaccgaauuugu	aaauucgauucuaggggaguau	uacccuguagaaccgaauuugugugaugauaccauaaucacaaauucgauucuaggggaguau
groupI	22411367	22411411	+	-	ccaacgggucgcagucgca	cgguugaggcucguuagca	cgguugaggcucguuagcauguucgccaacgggucgcagucgca
groupXIII	18829911	18829950	+	-	cguccuuaucgaugucccag	aagacucgaaggcgga	cguccuuaucgaugucccaggcaaagacucgaaggcgga
groupII	15100666	15100726	+	mmu-miR-190	acuauauaucaaacauauuccua	ugauauguuugauauauuagguug	ugauauguuugauauauuagguuguuauuuaguuccaacuauauaucaaacauauuccua
groupII	7827756	7827816	+	miR-155-5p	uuaaugcuaaucgugauagggguu	caccuaacauguuagcauuagcu	uuaaugcuaaucgugauagggguuuuucuucaucagacaccuaacauguuagcauuagcu
groupXI	5498200	5498286	-	-	caauauugaugagaagcaag	uguuuuuuaucagcu	caauauugaugagaagcaagcacggcugacucaauuuucaaugugauguuguuggauuuaacagccaggucuguuuuuuaucagcu
groupIII	9743418	9743476	+	-	ggagcuucauggucaaaucacug	agugauuugaccaugaagcac	ggagcuucauggucaaaucacugaaguucaguccuucagugauuugaccaugaagcac
groupXI	1675486	1675550	+	tni-miR-10c	uacccuguagauccggauuugug	acaaauucgcuucuaggggag	uacccuguagauccggauuuguguagaaaucauuaaaauaaucacaaauucgcuucuaggggag
groupXX	3608458	3608516	-	-	cacucacucccugguucucacuu	gugagagcgcgggagugauugug	cacucacucccugguucucacuuuccuccucugucgugagagcgcgggagugauugug
groupVI	5604208	5604284	+	miR-2304	uucuaucaaacucaggcucaaag	uugguuugugugugugugugagaagc	uucuaucaaacucaggcucaaaguguuuugcauuugucgugugugaguguuugguuugugugugugugugagaagc
groupXIII	7256745	7256809	-	ssc-miR-7	uggaagacuagugauuuuguug	caacaaaucacagucugccaaa	uggaagacuagugauuuuguuguuuuuaguuagaucaaccgacaacaaaucacagucugccaaa
groupIII	13374407	13374468	+	miR-24-5p	uggcucaguucagcaggaacc	ugccuacugagcugauaacaguu	ugccuacugagcugauaacaguuagauguuaaacaaacacuggcucaguucagcaggaacc
groupXXI	8025576	8025643	+	bta-miR-26c	uucaaguaauccaggauaggcu	ccuccucucugaagcgcgagcc	ccuccucucugaagcgcgagccgccagacugucgcugugaccggguucaaguaauccaggauaggcu
groupII	5759018	5759080	+	-	ucgauggccucccucuguucagcc	cggaccagaggaugguuaucauuu	cggaccagaggaugguuaucauuucucgcuggauaaucucgauggccucccucuguucagcc
groupIX	14505542	14505598	+	-	cagccaccaaaucacauggacuu	guccaugugauuugauggucaca	cagccaccaaaucacauggacuuaaugcauuaaguccaugugauuugauggucaca
groupVII	6614170	6614231	-	-	aggcaagauguuggcauagcug	ugcuauaucaacauauugccauuu	aggcaagauguuggcauagcuguuaaauugaaaucccugcuauaucaacauauugccauuu
groupXVI	14986896	14986952	-	-	uuuguucguucggcucgcguua	guugagccacacguacaau	guugagccacacguacaauaccugaagaugaaguuuuguucguucggcucgcguua
groupII	15394055	15394127	-	xtr-miR-184	ugggcuggaaaagugauaagga	cuaacacucuuuagcaaauu	ugggcuggaaaagugauaaggagaugugggcgaccaaagugccacaacaauucuaacacucuuuagcaaauu
groupXIX	19605039	19605111	-	tgu-miR-138	agcugguguugugaaucagg	uguuuccacacauccagcagc	uguuuccacacauccagcagcagaagaccggccucucaggugugugugcugcagcugguguugugaaucagg
groupIV	9777758	9777818	+	-	uaaugccaggaucauuuucaca	agaaaauggccaggagcauauaug	agaaaauggccaggagcauauaugauuauuaauccucauaaugccaggaucauuuucaca
groupXVI	13538697	13538757	+	-	gaacuauucugcaacauuuguu	uaaaugcugcagaauugugcuc	gaacuauucugcaacauuuguugauguggaucuguaaguaaaugcugcagaauugugcuc
groupXIX	4785047	4785120	+	xtr-let-7a	ugagguaguagguuguauaguu	cuauacaacuuacugucuuuccu	ugagguaguagguuguauaguuuuagggucacacccuuccugucagauaacuauacaacuuacugucuuuccu
groupXVI	4794143	4794220	+	-	aucccacuucugacacca	guggauccugaaguggccccu	guggauccugaaguggccccuucccggacguccucggagucccgacggagcuucaaacgaucccacuucugacacca
groupVIII	13312758	13312818	-	hsa-miR-3074-5p	uggcucaguucagcaggaacag	gugccuacugaacugguaucag	gugccuacugaacugguaucaguguuuuuucuaaaaacuggcucaguucagcaggaacag
groupXII	2437690	2437750	-	dre-miR-133a*	uugguccccuucaaccagcugu	agcugguaaaauggaaccaaau	agcugguaaaauggaaccaaaucaacuguucaauggauuugguccccuucaaccagcugu
groupIX	17406752	17406810	+	miR-193a-5p	aacuggccuacaaagucccag	ugggucuuugcgggcaa	ugggucuuugcgggcaaggugaguccuacauuuguucaacuggccuacaaagucccag
groupXV	16140387	16140444	+	-	aggugcuguuaguucguugucacg	ugacaccgucugacggcacagc	aggugcuguuaguucguugucacguuguuucccagugacaccgucugacggcacagc
groupXIV	5857805	5857890	+	-	uaaccucacuuccucuccaaag	ucggcacgaggauaauugaggugagcg	uaaccucacuuccucuccaaagucauggcggauugcccccacacgaucggcguggaguucggcacgaggauaauugaggugagcg
groupXV	7577440	7577500	+	miR-124-5p	uaaggcacgcggugaaugccaa	uguguucacaguggaccuugauuu	uguguucacaguggaccuugauuuaauuucaauacaauuaaggcacgcggugaaugccaa
groupII	20790523	20790585	-	miR-129-5p	cuuuuugcggucugggcuugc	aagcccuuaccccaaaaagcau	cuuuuugcggucugggcuugcugugcauacacgacucuggaagcccuuaccccaaaaagcau
groupXI	13028380	13028438	+	-	gacuuggucaaagcuccucag	uggggagcuuagaacaagugua	gacuuggucaaagcuccucaguguuguuuaggaaccuggggagcuuagaacaagugua
groupXII	15760118	15760176	-	xbo-miR-124	gcauucaccgcgugccuu	gguccgccgugaacacga	gcauucaccgcgugccuuaauuguauugcuaauaaaucaagguccgccgugaacacga
groupIII	12319710	12319771	+	miR-24-1-5p	uggcucaguucagcaggaacaa	gugccuacugaacuggauucag	gugccuacugaacuggauucagugugucuuugcaagaacuggcucaguucagcaggaacaa
groupX	13269686	13269745	-	-	uguaaacauccccgacuggaag	cuuucaguccgauguuugcug	uguaaacauccccgacuggaagcuguccaucugcagagcuuucaguccgauguuugcug
groupVIII	11542030	11542081	-	-	gagucgugcuuccagcuacuug	agcagcuggaggugcgugcgcuc	agcagcuggaggugcgugcgcucugcggagagucgugcuuccagcuacuug
groupI	26523613	26523684	+	-	ccagucaaauguuuguacacaccu	uguccaaaccuuugacugggac	ccagucaaauguuuguacacaccugcccauucaauuccaugagaagguguguccaaaccuuugacugggac
groupXII	15760120	15760180	+	miR-124-5p	uaaggcacgcggugaaugccaa	cguguucacggcggaccuugau	cguguucacggcggaccuugauuuauuagcaauacaauuaaggcacgcggugaaugccaa
groupIX	1818335	1818401	-	-	uugugcuugaucuaaccaugug	aacaugguucugucaagcaccau	uugugcuugaucuaaccaugugucugaacgguuccuauaguaaaacaugguucugucaagcaccau
groupVII	1552905	1552993	+	-	cucggcagcagcagcagucag	ucgugcugcugcugccagac	ucgugcugcugcugccagaccacggacacauuauaggacggaccgguuuccugugaauacuuccgggcucggcagcagcagcagucag
groupXIII	10404327	10404386	-	xtr-miR-9	ucuuugguuaucuagcuguauga	auaaagcuagauaaccgaaagu	ucuuugguuaucuagcuguaugaguguucugcucgucauaaagcuagauaaccgaaagu
groupXII	13494473	13494545	-	aga-let-7	ugagguaguaguuuguauaguu	cuauacagccuacugucuuucu	ugagguaguaguuuguauaguuuuaggaucacaccagaucugggagauaacuauacagccuacugucuuucu
groupVI	12333162	12333223	-	-	uuuacaggcuaugcuaaucugug	uuaauuaguauagccuguuuu	uuaauuaguauagccuguuuuagugauaucagcaauucuuuacaggcuaugcuaaucugug
groupII	15394105	15394166	-	tni-miR-184	ugggcuggaaaagugauaagga	cuuaucaguucuccguccaac	cuuaucaguucuccguccaacggaaacauaaucuauagcugggcuggaaaagugauaagga
groupIV	15981522	15981584	+	miR-19b-5p	ugugcaaauccaugcaaagcucu	aguuuuguugguuugcuuucagc	aguuuuguugguuugcuuucagccucugccagucucugcugugcaaauccaugcaaagcucu
groupXI	11680852	11680912	-	-	uucacagugguuaaguucugc	aggacuuaacccacaugugagca	aggacuuaacccacaugugagcagugagugucugccauguucacagugguuaaguucugc
groupIV	19861082	19861159	+	ola-let-7b	aaaggcaguagguuguauagu	cacacaaccuacuaccucacc	aaaggcaguagguuguauaguuaacucccgaugggguaaaauaacaacccugaaaccacacaaccuacuaccucacc
groupXIX	8874663	8874721	-	-	gcuuuuucaugcugcaucgcaag	ugugaugcggaugaaaaucugu	gcuuuuucaugcugcaucgcaagagaagauauuuguugugaugcggaugaaaaucugu
groupXX	4149478	4149534	+	-	caaccaacaggccccag	uagggcccgucugucgccu	caaccaacaggccccaggucaguccuuugaccaucccuagggcccgucugucgccu
groupIV	24431240	24431299	+	miR-29a	uagcaccauuugaaaucgguu	ccgauuucuucuggugcauaga	ccgauuucuucuggugcauagagcccgcugcagccuucuagcaccauuugaaaucgguu
groupVII	14937037	14937097	+	ola-miR-144	aggauaucaucuuauacuguaag	cuacaguauagaugauguacua	aggauaucaucuuauacuguaaguuuauuaaagagacacuacaguauagaugauguacua
groupI	23189757	23189828	-	-	agugacucuuuuucaaccacau	ggguguaaauggagucacaug	agugacucuuuuucaaccacauguauuuacauguuuuugacacauguuuuggguguaaauggagucacaug
groupI	25499360	25499416	+	-	agcacgcccaacuugccgccugug	uggaagugagaggacgaugccguc	agcacgcccaacuugccgccugugaaauucacuggaagugagaggacgaugccguc
groupXI	6633471	6633529	-	-	aucuugcuaauuaaucaccuguu	caggugauuaauuagcaagauaa	aucuugcuaauuaaucaccuguuauacuagaauaacaggugauuaauuagcaagauaa
groupIV	23232866	23232920	-	-	uccgggaaaguccccugcuucug	gagaggggccuauccaggac	uccgggaaaguccccugcuucuguucaggagccagagaggggccuauccaggac
groupVI	9441897	9441960	+	tni-miR-216a	aaaucucagcuggcaacugugag	cacaauggccucugggauuaug	aaaucucagcuggcaacugugagucguucacuagcugcucucacaauggccucugggauuaug
groupXVII	11345769	11345830	-	tni-miR-135a	uauggcuuucuauuccuaugug	acauagggucuaaagccauugg	uauggcuuucuauuccuaugugauuuucucuggcaugucacauagggucuaaagccauugg
groupXI	2393500	2393560	-	-	uacgggugacuugacgugccgug	uguaacgcucuguccccgucag	uacgggugacuugacgugccguguguccuuugucaccauguaacgcucuguccccgucag
groupX	6611943	6612001	-	-	ucccugagacccuuaaccugug	caggugagguccuugggaau	ucccugagacccuuaaccugugaugauaugaaaggucacaggugagguccuugggaau
groupXI	8292915	8292979	+	dre-miR-722	uuuugcagaaacguuucagauu	uugaaacguuuuagccaaaaau	uugaaacguuuuagccaaaaauguuucuauggucaagguguuuuuugcagaaacguuucagauu
groupXX	16043309	16043365	+	-	agcaacguguuccuaauagugag	cacuauuaggaacacguugucucc	agcaacguguuccuaauagugagccuuuugcucacuauuaggaacacguugucucc
groupVII	229239	229299	-	-	ugcggccucagaucagacg	auugaucuuuggccuagugug	ugcggccucagaucagacgauacgauuacaaaaucgaucauugaucuuuggccuagugug
groupXIX	4582649	4582723	-	xtr-let-7i	ugagguaguaguuugug	caagcuacugccuugcc	ugagguaguaguuugugcuguugggucgugacgccgcccgcuauggagaugacugcgcaagcuacugccuugcc
groupXVII	10484755	10484815	+	oan-miR-499	cacagacuuagagugauguuca	aacaucacugcaagucuuaacu	cacagacuuagagugauguucaugugaucauugcccuaaacaucacugcaagucuuaacu
groupXIII	16651747	16651802	+	-	uuucaccuugaacauaagccuu	acuuauguucaaggugaaaa	acuuauguucaaggugaaaaguuuauuuaaacguuucaccuugaacauaagccuu
groupXII	5559991	5560045	-	-	ccagcccacaaucaauaacaa	guauuugcaugguggcugcau	ccagcccacaaucaauaacaauguacaguauuuguauuugcaugguggcugcau
groupXIV	14735354	14735405	+	-	aucuggcuuuuccccucgcucgaau	gauagggaggggaaccgaaagacgc	gauagggaggggaaccgaaagacgcuaucuggcuuuuccccucgcucgaau
groupXII	11644836	11644900	+	dre-miR-10a	uacccuguagaaccgaauuugug	caaauaggucucugcaggaauaca	uacccuguagaaccgaauuugugugaaauacaaacagucgcaaauaggucucugcaggaauaca
groupXV	15409111	15409168	-	miR166k-5p	augggacaugggagcagacccaca	gggguuuggugucuugcucaggg	gggguuuggugucuugcucagggacacuuggacaugggacaugggagcagacccaca
groupXVIII	1025454	1025514	-	-	aacgggucuacgcggcuuugac	cgaagccguggugauuacgucac	aacgggucuacgcggcuuugacgugacguuaaaaggccgaagccguggugauuacgucac
groupIV	6721710	6721765	-	-	ugucuggguccaaagccucug	cgggcuuccagacccagacgcc	cgggcuuccagacccagacgccacugcagcugggugucuggguccaaagccucug
groupXVIII	10691900	10691960	+	oan-miR-206*	acaugcuuccuuauauccccau	uggaauguaaggaagugugugg	acaugcuuccuuauauccccauaucaauacaccacuuauggaauguaaggaagugugugg
groupXVII	9823756	9823829	+	-	guucgaucccggguuucggca	gccgaaauagcucaguugggaga	gccgaaauagcucaguugggagagcguuagacugaagaucuaaaggucccugguucgaucccggguuucggca
groupIII	9959744	9959804	-	xtr-miR-199a	cccaguguucagacuaccuguu	acaguagucugcacauugguu	cccaguguucagacuaccuguucauuaucauacugguguacaguagucugcacauugguu
groupVII	18314900	18314956	-	-	aacccguagauccgaacuugug	acaagcucgugucuauagguau	aacccguagauccgaacuuguggugacuggcuucacaagcucgugucuauagguau
groupXXI	5376381	5376442	+	-	uccggauguuccuccccucaguc	agagguggaacaauaucugacag	agagguggaacaauaucugacaguaauauucucagcuguccggauguuccuccccucaguc
groupXIV	453278	453334	+	-	cugcgaguucacugccucugau	cagaagcagugaaacacagcg	cugcgaguucacugccucugauugaauuugcaugacagaagcagugaaacacagcg
groupI	12343720	12343779	+	cfa-miR-142	cauaaaguagaaagcacuacu	uguaguguuuccuacuuuaugg	cauaaaguagaaagcacuacuaaucuucaauacacaguguaguguuuccuacuuuaugg
groupIII	6924999	6925067	-	cfa-miR-181a	aacauucaacgcugucggugaguu	accaucgaccguugacugugcccc	aacauucaacgcugucggugaguuuugguauggaucacauagaaaccaucgaccguugacugugcccc
groupIII	10306127	10306187	-	-	aaagcguguccaaacuucugac	caaaaguuuggacgcauuuucuc	caaaaguuuggacgcauuuucucagucaauucaaugagaaagcguguccaaacuucugac
groupIX	17718332	17718381	+	-	ucauucagcggcgcuca	agcgcaguugguuucaau	agcgcaguugguuucaauguagcuguaaacauucauucagcggcgcuca
groupXV	12677871	12677937	+	miR-4319	ucccggcugcuccaugucccuga	ggguagagagggagcgccaggaac	ggguagagagggagcgccaggaacugcaagguugaggguugagucccggcugcuccaugucccuga
groupV	10870918	10870975	+	-	gucguguuuuucugccagcucuu	gcgcuggcgagaggagcgcgacua	gucguguuuuucugccagcucuucuacggcguggcgcuggcgagaggagcgcgacua
groupIII	7227897	7227960	-	-	auguuuucaggaaugugaccacau	gugaggcgucacauuucugaagcagauga	gugaggcgucacauuucugaagcagaugaugaagaaaucauguuuucaggaaugugaccacau
groupVI	4231017	4231080	-	-	uguaaacauccuacacucuc	gggagugggaauguuuauacug	uguaaacauccuacacucucgguguggcgccccugguggccgggagugggaauguuuauacug
groupXI	1675430	1675509	+	tni-miR-10c	uacccuguagauccggauuugug	aaaguccauccacgguguaac	aaaguccauccacgguguaacccucgugccuccagagaggcgcugucuucuauaucuacccuguagauccggauuugug
groupX	6616071	6616142	-	let-7c-1-3p	ugagguaguugguuguaugguuu	cuguacaaccuucuagcuuuccc	ugagguaguugguuguaugguuucgcaucauaaacagccuggagauaacuguacaaccuucuagcuuuccc
groupXVIII	11879946	11880009	-	-	ugccucacucuaucgcugacguu	cgucagugauagagugagguuggaaa	ugccucacucuaucgcugacguucaagggugguugaacgucagugauagagugagguuggaaa
groupI	27651074	27651136	-	-	gaccugguauguaugacguuca	aauugcuacacgcaccaguguaa	gaccugguauguaugacguucauuuggauugaaaacaugaauugcuacacgcaccaguguaa
groupVII	27225287	27225341	-	-	uacaugcacauuauaaaccuucu	aaacguuuauaacgugcaugugua	aaacguuuauaacgugcauguguauguuauauacaugcacauuauaaaccuucu
groupXVI	9148016	9148077	+	miR-19b-1-5p	ugugcaaauccaugcaaaacug	uaguuuugcugguuugcuuucag	uaguuuugcugguuugcuuucagcuuuucucuguagugcugugcaaauccaugcaaaacug
groupXI	12334328	12334387	-	-	ugagcguuuuccaaaaacaagac	cugaguuuuugugaaacguuugaa	ugagcguuuuccaaaaacaagacugacauuaagugcugaguuuuugugaaacguuugaa
groupII	7843034	7843090	+	miR-19a-5p	ugugcaaaucuaugcaaaacug	guuuugcauaguugcacuac	guuuugcauaguugcacuacaagaauagaugaguugugcaaaucuaugcaaaacug
groupX	8103242	8103301	+	miR-128-5p	ucacagugaaccggucucuuuu	ggggccguuacacugucag	ggggccguuacacugucagagauguagucugagggucucacagugaaccggucucuuuu
groupV	9625435	9625493	-	-	uuucaguuccuccaugacgccgug	cucgucacggugaacuccagc	uuucaguuccuccaugacgccguguaguuccucugcgcucgucacggugaacuccagc
groupX	13269408	13269472	-	-	uguaaacauccuacacucagcug	cugagagaagguuguuuacuug	uguaaacauccuacacucagcuguuuucaauugcagcagaggcugagagaagguuguuuacuug
groupXVII	1337598	1337658	+	-	gucguucaugguucuaccug	ggcuggaccaugaauguccgccu	gucguucaugguucuaccugcguuguuuucgcucucgggcuggaccaugaauguccgccu
groupXII	10319757	10319815	-	-	uaaagggaauuugcgacuguu	cagccacaccuuccuuuuaag	uaaagggaauuugcgacuguuaaucaaaccaaucgaacagccacaccuuccuuuuaag
groupXVIII	14079102	14079157	-	-	ucacacccaacuccgggccca	accccggguuggugugugugg	accccggguugguguguguggacaaggucgcuccucacacccaacuccgggccca
groupXIV	8164038	8164120	-	miR-466i-5p	agaccaaagguguguuugagaaggu	cugguggagaagaugaacguguuuga	agaccaaagguguguuugagaaggugggugaagccacagagacggcucucacaugccugguggagaagaugaacguguuuga
groupXIII	1082656	1082717	-	-	cagugcaauaguauugucauagc	gcuuugacgauguugcacuacu	gcuuugacgauguugcacuacuguaccauccgcuaaagcagugcaauaguauugucauagc
groupIV	23276704	23276771	-	miR-466i-5p	gucuuugaugguuuuggauugucuc	gaggauggauaauugaagagau	gucuuugaugguuuuggauugucucagauuugaaggcacugaugggaggauggauaauugaagagau
groupII	18573403	18573456	+	-	agaucgcagucuucagugauuug	aucacacgggccgccaucuuuc	agaucgcagucuucagugauuugaauaacaaaucacacgggccgccaucuuuc
groupXVIII	9971501	9971561	+	-	gugugugugugugaacag	guuugaacaccgagcuc	guuugaacaccgagcucguggagcccuccuuuguggccgcgagugugugugugugaacag
groupX	6183533	6183593	+	-	ugcaaggaauuaaacacacacug	uguguguuuuguuuguugcaggc	ugcaaggaauuaaacacacacuguaaccuaaugaacguguguguuuuguuuguugcaggc
groupXII	14221687	14221742	-	-	uaagccaccaucugaaaccag	gauuucaaauggugcuagauaga	gauuucaaauggugcuagauagaugccaacacucuaagccaccaucugaaaccag
groupXIV	7945534	7945593	+	ola-miR-101b-5p	uacaguacuaugauaacugaag	ucaguuaucaugguaccggug	ucaguuaucaugguaccggugcugugucugucucgaguacaguacuaugauaacugaag
groupIX	15214371	15214431	-	-	guccuuccaucauuggcggug	ccccucugguggagggugg	guccuuccaucauuggcggugcgcugagagagcgagcuggaccccucugguggagggugg
groupVII	6040271	6040326	-	-	aggaccggaacgaccuguc	gagguugcccgguccgga	aggaccggaacgaccugucggccagcgagagcgacgagagguugcccgguccgga
groupVIII	13314015	13314078	-	miR-27a-3p	uucacaguggcuaaguucag	agagcuuagcuaauuggugagcag	agagcuuagcuaauuggugagcagugaucccugcuauguguuguucacaguggcuaaguucag
groupVII	18314433	18314500	-	xtr-let-7a	ugagguaguagguuguauaguu	cuguacagccuccuagcuuucc	ugagguaguagguuguauaguucagagugacgccacaggagaugacuguacagccuccuagcuuucc
groupIX	14360793	14360870	+	-	acagcagaugagaccagg	aggccucauuugcuuaug	acagcagaugagaccaggcagagagugggaccuguagcaggucccaguuauuccuugcaaggccucauuugcuuaug
groupIII	7312515	7312576	-	ssc-miR-7	uggaagacuagugauuuuguug	caacaagucccagucuaccucu	uggaagacuagugauuuuguugugaagcugaucaaagaacaacaagucccagucuaccucu
groupI	25960513	25960569	-	-	uagcugacgugagcuaacguga	acguuagcucacgucagcucac	acguuagcucacgucagcucacgcgagcuaacgcuagcugacgugagcuaacguga
groupXV	3848423	3848482	-	-	agacagaaugagaccucaau	ugaggucucauucugucugcacuc	agacagaaugagaccucaauuauuaauacaauaauugaggucucauucugucugcacuc
groupXVII	10624456	10624517	-	-	uucacuacuagcagaacucag	ggaauuccgcuaguucugaac	ggaauuccgcuaguucugaacuauucgggauugguaaaaguucacuacuagcagaacucag
groupXIII	805355	805415	+	tgu-miR-181b	aacauucauugcugucgguggguuu	cucacugaucaaugaaugcagac	aacauucauugcugucgguggguuuacaugaaaauagcucacugaucaaugaaugcagac
groupVII	19496977	19497042	+	miR-212-5p	accuuggcuuuagacugcuuacug	uaacagucuacagucaugg	accuuggcuuuagacugcuuacugcuuauacagugucacaguacaguaacagucuacagucaugg
groupXV	3848426	3848483	-	-	uugaggucucauucugucugca	cagacagaaugagaccucaauu	cagacagaaugagaccucaauuauuaauacaauaauugaggucucauucugucugca
groupXVI	9514574	9514632	+	-	gaacauguguccaaacuuuuga	aaaagucuggacacacuuucuc	aaaagucuggacacacuuucuccuugaauugagugagaacauguguccaaacuuuuga
groupIII	13603687	13603749	-	mmu-miR-1-2-as	acauacuucuuuacauuccau	ggguacauaaagaaguaugugc	acauacuucuuuacauuccauagcuaucauauguucauauggguacauaaagaaguaugugc
groupII	20790526	20790585	-	miR-129-5p	aagcccuuaccccaaaaag	cuuuuugcggucugggcuug	cuuuuugcggucugggcuugcugugcauacacgacucuggaagcccuuaccccaaaaag
groupXI	10816807	10816861	+	-	aaaaucaugaacaagccagca	cugcgccuguccagguuguca	cugcgccuguccagguugucagugcaaauaaagaaaaucaugaacaagccagca
groupXIII	11368163	11368236	-	-	guucgaucccggguuucggca	gccgaaauagcucaguugggaga	gccgaaauagcucaguugggagagcguuagacugaagaucuaaaggucccugguucgaucccggguuucggca
groupIII	7383410	7383459	+	-	ucagcgccuucaccgauucug	gggccgguggaggugcaaggg	gggccgguggaggugcaaggguucagccucagcgccuucaccgauucug
groupXI	8142493	8142553	+	xtr-miR-199a	cccaguguucagacuaccuguu	acaguagucugcacauugguu	cccaguguucagacuaccuguucauccggcuacagcugaacaguagucugcacauugguu
groupXV	153953	154030	-	-	cgacugcgcaauuccucgggcga	cuccggagacugcgcaauuccuc	cgacugcgcaauuccucgggcgacugcgcaauuccuccggcgacugcgcaauuccuccggagacugcgcaauuccuc
groupII	17418122	17418183	+	-	ucaccauuaacauugccgcccac	uggacaugugcugguguuguu	uggacaugugcugguguuguuuuucacaggaagugacaucaccauuaacauugccgcccac
groupI	27651076	27651139	+	-	aacgucauacauaccaggucaa	uacacuggugcguguagcaauuca	uacacuggugcguguagcaauucauguuuucaauccaaaugaacgucauacauaccaggucaa
groupXVII	11962088	11962161	-	xtr-let-7a	ugagguaguagguuguauaguu	cuauuaaaccuacugucuuuccc	ugagguaguagguuguauaguuuuacggucauacccgcacugggagauaacuauuaaaccuacugucuuuccc
groupI	6030583	6030645	-	-	ucuacagugcaugugucuccagu	uggagacucagcucuguuggaau	ucuacagugcaugugucuccaguauguuagugaugcuacuggagacucagcucuguuggaau
groupII	5596657	5596722	-	-	gcggugacucacuggacgcacu	uguauucagugaugcaccgaac	gcggugacucacuggacgcacuccacugcucguccuuucugcauguauucagugaugcaccgaac
groupXIV	3452743	3452804	-	-	ccugauguccgucacacgcguug	cgccacaaacggacaugagagac	ccugauguccgucacacgcguuggaucauuugucacgacgccacaaacggacaugagagac
groupXX	16570569	16570630	+	-	cgcuccaagcugcccgcugag	uuagcgugcaggauggag	cgcuccaagcugcccgcugagguuuugauuuaugagucgguuuuuagcgugcaggauggag
groupXII	5709242	5709302	+	miR-8-5p	uaauacugccugguaaugaugau	caucuuacgaggcagcauuggau	caucuuacgaggcagcauuggauauuaucucucucucuaauacugccugguaaugaugau
groupXIX	2936591	2936655	-	ssc-miR-7	uggaagacuagugauuuuguug	acaagucccagucuaccuca	uggaagacuagugauuuuguuguucuaagcucacgucccugacaacaagucccagucuaccuca
groupIX	543979	544035	-	-	gcacucccuguaucugggcacug	guguccaguugggggaggauac	guguccaguugggggaggauacgaucauauucugcacucccuguaucugggcacug
groupX	9905454	9905512	-	tni-miR-196a	uagguaguuucauguuguugggg	ucugcaacacgaaacugucuuaa	uagguaguuucauguuguugggguccauuucuaacucugcaacacgaaacugucuuaa
groupIV	24431241	24431298	+	miR-29a	uagcaccauuugaaaucggu	cgauuucuucuggugcauaga	cgauuucuucuggugcauagagcccgcugcagccuucuagcaccauuugaaaucggu
groupVII	15576709	15576770	-	-	augaccuauuaauugacagccag	ccugucaguucucuaggccacug	augaccuauuaauugacagccagugguuguaaacucugccugucaguucucuaggccacug
groupXVI	6304967	6305023	+	-	acauggacaugaacaugaacaug	gacauggucaugggcaugaac	acauggacaugaacaugaacauggggaaugucauggacauggucaugggcaugaac
groupXV	7577437	7577496	-	xbo-miR-124	ucaagguccacugugaacacaaa	gcauucaccgcgugccuu	gcauucaccgcgugccuuaauuguauugaaauuaaaucaagguccacugugaacacaaa
groupXX	10739556	10739618	+	-	agccacucuuguugcagccuuu	gggcugcaacgagaguagcuaa	gggcugcaacgagaguagcuaauaacugaacacgguuauuagccacucuuguugcagccuuu
groupXII	12165335	12165410	+	tni-let-7e	ugagguaguagauugaauaguug	cuauacaaucuacugucuuuccc	ugagguaguagauugaauaguugugggguugucuaaccucuuuuugagauaacuauacaaucuacugucuuuccc
groupXII	11610633	11610692	+	miR-196a-5p	uagguaguuucauguuguugg	ggcaacaagaaacugccuuga	uagguaguuucauguuguugggguuggcuuccuggcucggcaacaagaaacugccuuga
groupXII	2603818	2603874	+	-	cgguggagguaguucac	gaacuaccagcuauugga	cgguggagguaguucacuuccuucaggauuuaggaagugaacuaccagcuauugga
groupXVI	6984229	6984291	+	miR-15a-5p	uagcagcacggaaugguuugug	aagaccaauggcgcggaugaggaca	aagaccaauggcgcggaugaggacagcucuggugaugcuguagcagcacggaaugguuugug
groupVII	18314899	18314956	-	-	aacccguagauccgaacuugug	caagcucgugucuauagguaug	aacccguagauccgaacuuguggugacuggcuucacaagcucgugucuauagguaug
groupVII	18310016	18310076	-	xtr-miR-125b	ucccugagacccuaacuugugac	acggguuggguucuugggag	ucccugagacccuaacuugugacguuuugcuguaaugugcacggguuggguucuugggag
groupXII	6929213	6929275	-	-	gaaacggaccccguaaccagcug	gcugcauuauggguuccguuacaa	gaaacggaccccguaaccagcuggagcgaagaaucacagcugcauuauggguuccguuacaa
groupXIII	1082990	1083048	-	-	cagugcaauauuaaaagggca	gcccuuuuucuguuguacuacu	gcccuuuuucuguuguacuacugugaaaucagaugagcagugcaauauuaaaagggca
groupXVII	6249655	6249718	-	-	gcagcgcauuuccucagcuccug	gcgcugagggucaaauggcauacgu	gcgcugagggucaaauggcauacgucucuguguagcaggcgcagcgcauuuccucagcuccug
groupVII	12386319	12386373	+	let-7d-5p	ugagguaguagguuguaugguu	cuauauaaaacugacaau	cuauauaaaacugacaaugugugcauccggguugagguaguagguuguaugguu
groupI	19297002	19297061	+	-	auucaggaguuggaguuucaag	uugaaauccagcagcugacagu	auucaggaguuggaguuucaaguugugucacuugaacuugaaauccagcagcugacagu
groupI	10096294	10096349	-	-	uagcagcgcaucaugguuugaa	ugcgaaccauuauuugcug	uagcagcgcaucaugguuugaaacaauguggaaaggugcgaaccauuauuugcug
groupXI	12802904	12802965	-	-	gcacuuccuccuucgcucuuug	ucaagugaucgaggaagug	ucaagugaucgaggaagugcugcagaguaauuuguagucgcacuuccuccuucgcucuuug
groupVII	27799801	27799857	-	-	cuagaucauuauugucccucccag	gaugaugaugaugauga	gaugaugaugaugaugauaaugguggaaguaacuagaucauuauugucccucccag
groupV	5695676	5695736	+	-miR-M15-5p	uuuuucuucaucgucaccgauu	ucuggugcgauggaaggaaaagc	uuuuucuucaucgucaccgauuugacuuuuuacaaaaucuggugcgauggaaggaaaagc
groupX	6558945	6559006	+	sko-miR-9	uacagcuagauaaccaaagaua	uuucgguuaucuagcuuuauga	uuucgguuaucuagcuuuaugaagaauguacgccacucauacagcuagauaaccaaagaua
groupXIX	19604990	19605059	-	tgu-miR-138	agcugguguugugaaucaggccg	gcuauuucacaacaccagggug	agcugguguugugaaucaggccgaugacagacaccuccuauaacccggcuauuucacaacaccagggug
groupXIII	2241604	2241662	-	-	aggcagugucuuguuagcugg	agcuuaccugcugcugcccucc	aggcagugucuuguuagcuggucaauucugcgccccagcuuaccugcugcugcccucc
groupVII	831198	831263	-	-	gucagugcgcuuccuccu	gaggaagcgcacugaccg	gucagugcgcuuccuccuacagagggaaacauugugaaacauugcaagaggaagcgcacugaccg
groupXII	9931603	9931668	-	-	uggcagugucuuagcugguugu	aaucagcaaguauacugccgca	uggcagugucuuagcugguuguugugaggagugagaacgaagcaaucagcaaguauacugccgca
groupXVI	12234175	12234234	+	oan-miR-153*	uugcauagucacaaaaaugag	gucauuuuugugguuugcagcua	gucauuuuugugguuugcagcuaguacucuggcuccaguugcauagucacaaaaaugag
groupIII	255429	255490	-	bta-miR-26c	uucaaguaauccaggauaggcu	ccuacucgugauuacuugcacu	uucaaguaauccaggauaggcuguguguauguuugugagccuacucgugauuacuugcacu
groupV	5281718	5281777	+	-	acugauggauaagcuguguuug	aucauuguuugucaaauagucuu	aucauuguuugucaaauagucuugagcacaaagcaagacugauggauaagcuguguuug
groupXX	8726113	8726183	-	let-7c-1-3p	ugagguaguugguuguaugguu	cuguacaaccuucuagcuuucc	ugagguaguugguuguaugguuucgcauaauaaacagcauggagauaacuguacaaccuucuagcuuucc
groupXX	17919318	17919385	-	miR-4455	uagcguguguguguguguuu	gcgcgguguuagguuugc	uagcguguguguguguguuuugugagggguggcguguggaacccucugagcgcgguguuagguuugc
groupVII	12552149	12552209	-	-	gccccuuuauguugugcuacug	cagugcaacguuaaaaggg	gccccuuuauguugugcuacuggugacccugcuggauaaagcagugcaacguuaaaaggg
groupIII	3868700	3868763	-	miR-4455	uguuugcguguguguguguguu	auagcaccaagggagagauc	uguuugcguguguguguguguuuguguguggggaauaaagaaaauagcaccaagggagagauc
groupX	262644	262703	+	-	ugaccucggcaucagcggcucuc	gaagccuuucaugcagaggugggc	gaagccuuucaugcagaggugggcuacgcucauagcugaccucggcaucagcggcucuc
groupXIV	6176955	6177011	+	-	uccggauauaucugaugcucug	gagcaucagauauauccgggucacu	uccggauauaucugaugcucugauaccgucagagcaucagauauauccgggucacu
groupIII	12896040	12896098	-	-	ugcagagcaucuggaaaguugau	aucuuugcacaugucugacug	ugcagagcaucuggaaaguugaugacugugaacaaucaucuuugcacaugucugacug
groupIV	5350268	5350343	-	-	guucgaucccggguuucggca	uuaugacgauguuaucgaauua	guucgaucccggguuucggcauuuugaugucaacacauaaagacaucagauuguuaugacgauguuaucgaauua
groupX	9494676	9494738	+	-	cgugcugugagucgcacacc	ugugugugacucacggcacguua	cgugcugugagucgcacaccggcagugacucagcaggugugugugugacucacggcacguua
groupXII	15414797	15414858	-	bta-miR-26c	uucaaguaauccaggauaggcu	ccuauucuugauuacuuguuuc	uucaaguaauccaggauaggcugguuaacacuggcacggccuauucuugauuacuuguuuc
groupIV	20044821	20044900	+	xtr-let-7i	ugagguaguaguuugugcuguu	cugcgcaaucuacugccuuuuu	ugagguaguaguuugugcuguuggucggguugucauauugccccguuuuggagaugacugcgcaaucuacugccuuuuu
groupXIX	12836887	12836949	-	ola-miR-184-5p	uggacggagaacugauaaggg	ccuuaucacuuuuccagcccagc	ccuuaucacuuuuccagcccagcuaucuaucaaauguuuguuggacggagaacugauaaggg
groupXIII	16057355	16057414	-	-	ucugccaccucugcaugcacccu	gguaacggcgaggugacaugac	ucugccaccucugcaugcacccugugaaagugacguggguaacggcgaggugacaugac
groupXX	2072767	2072841	+	tgu-miR-138	agcugguguugugaaucagg	ugucucugucaccgaggaca	ugucucugucaccgaggacaaacuccuuccucgcgcgagagggcggggagggucagcugguguugugaaucagg
groupXIX	12150753	12150811	-	mmu-miR-190	ugauauguuugauauauuagguug	acuauauaucaaacauauuccu	ugauauguuugauauauuagguuguuaauaaguccaacuauauaucaaacauauuccu
groupXI	8292914	8292979	+	dre-miR-722	uuuugcagaaacguuucagauu	uuugaaacguuuuagccaaaaa	uuugaaacguuuuagccaaaaauguuucuauggucaagguguuuuuugcagaaacguuucagauu
groupXX	8720295	8720361	-	-	ggaacaacccuacuggcuug	agccgaggguugugaccc	ggaacaacccuacuggcuugcuuuguguuuuagggcuaauaggaagacagccgaggguugugaccc
groupXII	14221898	14221979	+	miR-29a	uagcaccauuugaaaucgguu	cuguaggucgauuggaguuaca	uagcaccauuugaaaucgguuacagugaaggacagaucucgucucuucauuuucacggacuguaggucgauuggaguuaca
groupXII	2446645	2446704	-	-	uggaauguaaagaaguaugu	acauacuucuuuauaugccca	acauacuucuuuauaugcccauaugaacacgagcaacuauggaauguaaagaaguaugu
groupXIII	8233858	8233918	-	-	agcgauggaugcgaaccgaag	uucgguucgcauccaucgcuuuaac	agcgauggaugcgaaccgaagagacagggugucucuucgguucgcauccaucgcuuuaac
groupII	7843379	7843440	+	miR-19b-5p	ugugcaaauccaugcaaaacug	aguuuugcugguuugcauccag	aguuuugcugguuugcauccagcuuuaacuauuguuugcugugcaaauccaugcaaaacug
groupXI	11680856	11680914	+	ola-miR-27c-3p	cucacauguggguuaaguccug	gaacuuaaccacugugaacauggca	gaacuuaaccacugugaacauggcagacacucacugcucacauguggguuaaguccug
groupVII	12552020	12552079	-	-	cagugcaauaguauugucaaag	cucugacuucauugcacuacug	cucugacuucauugcacuacuguuugaacacagcuagcagugcaauaguauugucaaag
groupVIII	19219730	19219812	+	-	ucagacguccucuuuuaccc	auaaaagaggacguuucugaaa	ucagacguccucuuuuacccggacgcauuuuuuaggucuucgaaaaggggaaauguccggauaaaagaggacguuucugaaa
groupIV	28155195	28155256	-	dre-miR-430a	uaagugcuuuuuguugggguagu	uacccuuacaaaaacacugacu	uacccuuacaaaaacacugacuuugguucuuaauacaguaagugcuuuuuguugggguagu
groupVI	2032090	2032148	-	-	uuccuaugcauauaccuuuuuc	agagguauagggcaugggaaaa	uuccuaugcauauaccuuuuucagauguaacuuuaaagagguauagggcaugggaaaa
groupVII	15576883	15576941	-	-	uguaacagcaacuccauguggaa	ccaguggaggugcuguuaccug	uguaacagcaacuccauguggaagcugcguccaguuccaguggaggugcuguuaccug
groupXVI	11474359	11474425	-	-	cgaggaggacuuucacugggaa	acgguaaaaguuuuccaguug	acgguaaaaguuuuccaguugcugggagcgugauggaagcguagcgaggaggacuuucacugggaa
groupXXI	623781	623840	+	-	cagucgcgcucagcccugugug	uacaguggcugagcgagcugcg	uacaguggcugagcgagcugcgauacuuagaagcacucagucgcgcucagcccugugug
groupIX	6116472	6116531	-	-	ucgcgucucaggaucaguaac	uacuuucccgagagguaugaag	uacuuucccgagagguaugaaggacaucggaucaucucucgcgucucaggaucaguaac
groupIV	4267179	4267236	-	-	auagcucuuuaaaugguacugc	agcgccauuuucagagcuauaa	agcgccauuuucagagcuauaagugugaaguggucauagcucuuuaaaugguacugc
groupXVIII	12968995	12969044	+	oan-miR-214*	ugccugucuacacuugcugua	cagcggaaaagaugaacgau	cagcggaaaagaugaacgauauuuugucugccugucuacacuugcugua
groupXII	2446643	2446704	-	-	uggaauguaaagaaguauguau	acauacuucuuuauaugcccaua	acauacuucuuuauaugcccauaugaacacgagcaacuauggaauguaaagaaguauguau
groupI	7684504	7684567	-	-	aagcugccagcugaagaacugu	aguucuucacuggcaagcuuua	aguucuucacuggcaagcuuuauguccucaucuaccagcuaaagcugccagcugaagaacugu
groupXIII	8849067	8849139	-	miR-669n	uguguguguguguguguguaga	uacacgggugagccuacagcgug	uacacgggugagccuacagcgugucuuuaaaugagccuucauuucauauauguguguguguguguguguaga
groupXVII	12661669	12661743	+	-	agagucuggauucagugccagcag	ucuggcaccggaaucagacucuu	ucuggcaccggaaucagacucuuucacaaacgccucgguucauuggugaaagagucuggauucagugccagcag
groupVI	16599374	16599430	+	-	aaagaacacgugagcucucccag	ggaugagcucuguguguuugu	ggaugagcucuguguguuuguccugaugaagauaaagaacacgugagcucucccag
groupXVIII	11931357	11931430	-	-	uaaacuuccgaucgugcgcaac	ugccgcgcgggggaaguuuuggc	ugccgcgcgggggaaguuuuggcgaaacaugucgggaagccauucacgcgcuaaacuuccgaucgugcgcaac
groupXVII	10484752	10484812	-	-	uuaagacuugcagugauguuua	aacaucacucuaagucugugcu	uuaagacuugcagugauguuuagggcaaugaucacaugaacaucacucuaagucugugcu
groupX	12788114	12788176	+	tgu-miR-138	agcugguguugugaaucagg	gcuacuucccaacaccaggguc	agcugguguugugaaucaggccgccacaaucaaaggaacggcuacuucccaacaccaggguc
groupXVI	9691254	9691314	-	-	ucagugcauuacagaacuuugu	aaguucugugaaacacuccgacu	aaguucugugaaacacuccgacucuuaauugcuugcagucagugcauuacagaacuuugu
groupXX	13401191	13401257	+	ola-miR-190b	ugauauguuugauauucgguug	acuaaauaucagacauauuccua	ugauauguuugauauucgguuguucuugugcuucgucgugucaacuaaauaucagacauauuccua
groupXVI	9148123	9148183	+	miR-92a-1-5p	uauugcacuugucccggccuguu	agguugggagagguagcaaugcuc	agguugggagagguagcaaugcucuguacacaugugguauugcacuugucccggccuguu
groupXIII	9786232	9786292	-	-	agggcaucuguacguuaucucug	gagaguuuauugcagguggccugg	agggcaucuguacguuaucucugcgcaaccugguuugagaguuuauugcagguggccugg
groupII	7843239	7843302	+	xtr-miR-20a	uaaagugcuuauagugcaggu	acugcaauauaagcacuugaagua	uaaagugcuuauagugcagguaguguuuuucuccuaucuacugcaauauaagcacuugaagua
groupXI	1675487	1675551	+	tni-miR-10c	acccuguagauccggauuugug	acaaauucgcuucuaggggagu	acccuguagauccggauuuguguagaaaucauuaaaauaaucacaaauucgcuucuaggggagu
groupXIV	598136	598188	+	-	cuguggauacagacaggacguu	caucuugucuguauccacagu	cuguggauacagacaggacguuaacguugaacaucuugucuguauccacagu
groupIV	26242548	26242604	+	miR-143-5p	ugagaugaagcacuguagcucg	ggugcagugcugcaucucugg	ggugcagugcugcaucucuggucaguugguagucugagaugaagcacuguagcucg
groupIX	14721618	14721683	-	dre-miR-722	uuuugcagaaacguuucagauu	uuugaaacguuuucgccaaaaa	uuugaaacguuuucgccaaaaauguuuccaucgucaagguguuuuuugcagaaacguuucagauu
groupXIV	6996814	6996872	-	-	uugugcuugaucuaacca	guugugccaagcacuuug	uugugcuugaucuaaccaugcagugcaucgucuguccaugguugugccaagcacuuug
groupXI	4111838	4111900	-	dme-miR-33	gugcauuguaguugcauugca	caaugugucugcagugcaguac	gugcauuguaguugcauugcaugguccuuaaagccgagugcaaugugucugcagugcaguac
groupVIII	13314014	13314078	-	miR-27a-3p	uucacaguggcuaaguucagu	agagcuuagcuaauuggugagc	agagcuuagcuaauuggugagcagugaucccugcuauguguuguucacaguggcuaaguucagu
groupVII	18314902	18314956	-	-	aacccguagauccgaacuugug	acaagcucgugucuauaggu	aacccguagauccgaacuuguggugacuggcuucacaagcucgugucuauaggu
groupIV	19763061	19763113	+	-	cacgucuacuuauacagaccuuuu	acggguguauaaguagacauac	cacgucuacuuauacagaccuuuuauuaaaacggguguauaaguagacauac
groupXIII	10404329	10404390	+	sko-miR-9	uacagcuagauaaccaaagauaa	cuuucgguuaucuagcuuuaug	cuuucgguuaucuagcuuuaugacgagcagaacacucauacagcuagauaaccaaagauaa
groupIX	17408997	17409059	+	hsa-miR-365*	uaaugccccuaaaaauccuuau	agggacuuuuaggggcagcugug	agggacuuuuaggggcagcuguguuucauuaacccagucauaaugccccuaaaaauccuuau
groupI	27651075	27651136	-	-	gaccugguauguaugacguucau	aauugcuacacgcaccagugua	gaccugguauguaugacguucauuuggauugaaaacaugaauugcuacacgcaccagugua
groupXX	12002877	12002956	-	miR-466i-5p	uacaacaccggggucauca	gggaugcgugugugugugug	uacaacaccggggucaucaaugcaccugaggagguggguuuuguguguguuuuuuuuuggggaugcgugugugugugug
groupX	3870562	3870618	+	-	uuugcuacucuccucacaugaa	uaaaugaggagaguagcaaacc	uuugcuacucuccucacaugaaaguaaccucuuauaaaugaggagaguagcaaacc
groupVII	27168668	27168733	+	-	uccaccaucgugucccag	aggagacguguguggacg	aggagacguguguggacgguuggagcuacagcagagacgucuaccaguccaccaucgugucccag
groupXV	2490340	2490406	-	-	gucuucuugcaauuacuugagug	cucaaguaaauguaagaagaaau	cucaaguaaauguaagaagaaauguguaucuagugugagaaaugucuucuugcaauuacuugagug
groupVI	14287802	14287881	-	-	caauagaaaccugcaggcagauucc	caagugccugcagguuuucucuguc	caagugccugcagguuuucucugucccgucgauggacaccaggcgaccggcguucaauagaaaccugcaggcagauucc
groupVI	9442447	9442504	+	tni-miR-217	uacugcaucaggaacugauugg	ucaacaguaccugaugcauug	uacugcaucaggaacugauuggcugaugcucaaaugucaacaguaccugaugcauug
groupIX	1818338	1818401	-	-	uugugcuugaucuaaccaugugu	aacaugguucugucaagcac	uugugcuugaucuaaccaugugucugaacgguuccuauaguaaaacaugguucugucaagcac
groupI	5526084	5526142	-	-	gcgacccauccuuaguuucug	gaaacuaagcgugggugugg	gaaacuaagcguggguguggccuggaaaagaaacacggcgacccauccuuaguuucug
groupIV	29062717	29062782	+	eca-miR-182	uuuggcaaugguagaacucacac	ugguucuagacuugccaacua	uuuggcaaugguagaacucacacuggugagguagcuggauccggugguucuagacuugccaacua
groupV	7865292	7865352	+	-	uucugaccgaaaccuggagacu	ccuccgggugcccggugagauucagca	ccuccgggugcccggugagauucagcaucuugcggauguucugaccgaaaccuggagacu
groupXIV	1917963	1918023	+	xtr-miR-126	ucguaccgugaguaauaaugcac	cauuauuacuuuugguacgcgcu	cauuauuacuuuugguacgcgcuaugccacucucaacucguaccgugaguaauaaugcac
groupXXI	8025575	8025644	+	bta-miR-26c	uucaaguaauccaggauaggcuu	gccuccucucugaagcgcgagcc	gccuccucucugaagcgcgagccgccagacugucgcugugaccggguucaaguaauccaggauaggcuu
groupXVIII	5543113	5543188	+	miR-466i-5p	guguucguguagggcggagg	ucugacuaaacgcac	guguucguguagggcggagggaggaaucgccaagggcucgacuauuggcguccugcuggaucugacuaaacgcac
groupXIX	11998246	11998300	-	-	uucccuuugucauccuaugccug	gcagggacagcaaaggga	uucccuuugucauccuaugccuggagcucggauaaggcagggacagcaaaggga
groupIII	10249741	10249797	+	miR-728	auacuaaguacacuacguuu	auguaguagacuauaaguauac	auguaguagacuauaaguauaccuguaccuguauguauacuaaguacacuacguuu
groupIII	120796	120849	-	-	acuaucagagcagaagacgugg	acgucugcuucucugauuuaac	acuaucagagcagaagacguggcgucaucccacgucugcuucucugauuuaac
groupXXI	11213865	11213926	-	miR-728	aauguaguagacuuaaaguaua	uacuaaguacacuacguuua	aauguaguagacuuaaaguauacguguggagccagagaguauacuaaguacacuacguuua
groupXII	17643462	17643531	-	-	ccguguaguacuguguuucacu	uguaacaccguguaguacugug	uguaacaccguguaguacuguguaacaccguguaguacuguguaacaccguguaguacuguguuucacu
groupXX	11826827	11826902	-	-	acuagcaccauauacugagaca	ucuauuuccauaugggcauuguaa	acuagcaccauauacugagacauuuccaggugaaaaacuuugacuggugggucuauuuccauaugggcauuguaa
groupXIII	907035	907111	+	-	cuagcuagccuuagcaaacaguu	cuguuagcuaaggcuagcuaacg	cuagcuagccuuagcaaacaguuauuuaacuuacgcuguuacagcguaaauaacuguuagcuaaggcuagcuaacg
groupX	9905456	9905512	-	tni-miR-196a	uagguaguuucauguuguugg	ugcaacacgaaacugucuu	uagguaguuucauguuguugggguccauuucuaacucugcaacacgaaacugucuu
groupX	6558944	6559007	+	sko-miR-9	uacagcuagauaaccaaagauaa	cuuucgguuaucuagcuuuaug	cuuucgguuaucuagcuuuaugaagaauguacgccacucauacagcuagauaaccaaagauaa
groupIV	3462649	3462713	+	-	aagauguuuggacacagucuuucu	gaaaguguguccaaacguuuga	aagauguuuggacacagucuuucucucccuucaauugaauaggaaaguguguccaaacguuuga
groupXI	1952931	1952990	+	ola-miR-152	ucagugcauaacagaacuuug	aaguucugugauacacucugacug	aaguucugugauacacucugacugugaaucuaugcuagucagugcauaacagaacuuug
groupVIII	6669828	6669910	-	-	ucuccgaaagguucuccucacuc	gugaggagaaucauuuggagacu	gugaggagaaucauuuggagacuuuaguuuucucugaaaaccaccagaggaaauuaaagucuccgaaagguucuccucacuc
groupVII	2278325	2278384	+	-	ucacgugaugaccuggcaccuuu	agacaccggauuaucccgugacc	ucacgugaugaccuggcaccuuucugcuguguguaaagacaccggauuaucccgugacc
groupXII	10319755	10319816	-	-	uuaaagggaauuugcgacuguu	cagccacaccuuccuuuuaagau	uuaaagggaauuugcgacuguuaaucaaaccaaucgaacagccacaccuuccuuuuaagau
groupXII	7676014	7676074	+	-	ucacuuccacuaaugccgggacau	accccaacauuagagaagu	accccaacauuagagaaguagccguugcuacggcggucacuuccacuaaugccgggacau
groupI	8632936	8632994	+	-	uggguuuucuguacucugucguucu	ccggcauguaucaggaaagccug	uggguuuucuguacucugucguucuauucuugugaccggcauguaucaggaaagccug
groupVII	19110996	19111059	+	ola-miR-22	aagcuugccagugaagaacugc	aguucuucagcuggcagcuuua	aguucuucagcuggcagcuuuagcaugugcacgggaacauaaagcuugccagugaagaacugc
groupXI	13702736	13702802	+	-	ccgguccgccugggccuccugccg	ucaggagguccagucggaccuuu	ucaggagguccagucggaccuuugcuaccugcaacacugaacccgguccgccugggccuccugccg
groupI	5863984	5864042	-	-	uaguauuuggauuuccgccggg	cggcuguuuuccauuuacggguu	uaguauuuggauuuccgccggggaauuucuucacucggcuguuuuccauuuacggguu
groupIX	15522772	15522827	-	-	gaagcugaaggaaguuuu	aauucccuuucgcuuuc	gaagcugaaggaaguuuuauugcugacauguguaauaaaauucccuuucgcuuuc
groupII	20790564	20790631	-	miR-129-5p	cuuuuugcggucugggcuugc	accccuuccccucggauggag	accccuuccccucggauggagccguggacuguuguccgucacgaaucuuuuugcggucugggcuugc
groupII	11866065	11866116	-	xtr-miR-9	ucuuugguuaucuagcuguaug	uacagcguagacaacggagcu	uacagcguagacaacggagcuuguuccugucuuugguuaucuagcuguaug
groupIV	1219738	1219774	-	miR-466i-5p	cuaaaauaagacugcucu	agcagcuugugugugag	cuaaaauaagacugcucuuagcagcuugugugugag
groupXIX	17886955	17887013	+	miR-466i-5p	ugugugugugugugugugug	cgagcacuucuacguaugccaa	uguguguguguguguguguguccuucucugugugcacgagcacuucuacguaugccaa
groupIV	28155170	28155218	-	dre-miR-430a	uaagugcuuuuuguugggguagu	ugaucucugcaacauccacu	uaagugcuuuuuguugggguaguuuugcugaucucugcaacauccacu
groupXVII	12542791	12542854	-	-	gaggggacgauggagaugacuuua	aagucauuuaccguuuucccag	gaggggacgauggagaugacuuuaacuuaaaucaaauuauaaagucauuuaccguuuucccag
groupI	10096289	10096349	-	-	uagcagcgcaucaugguuuga	cgaaccauuauuugcugcuuua	uagcagcgcaucaugguuugaaacaauguggaaaggugcgaaccauuauuugcugcuuua
groupX	7388227	7388292	+	tgu-miR-30a-5p	uguaaacauccuugacuggaag	cuuucagucggauguuugcag	uguaaacauccuugacuggaagcugugguuuuggacgucaagggcuuucagucggauguuugcag
groupXVI	9147890	9147949	+	xtr-miR-20a	uaaagugcuuauagugcaggu	acugcagugugagcacuugaaa	uaaagugcuuauagugcagguaguucuuuaaaauucuacugcagugugagcacuugaaa
groupXI	4111840	4111900	-	dme-miR-33	gugcauuguaguugcauug	caaugugucugcagugcagu	gugcauuguaguugcauugcaugguccuuaaagccgagugcaaugugucugcagugcagu
groupXII	5709515	5709588	+	miR-141-3p	uaacacugucugguaacgauguu	cagaaguugcucaucacguguuaaa	uaacacugucugguaacgauguuuccuggguggcucuuugaucuccggcagaaguugcucaucacguguuaaa
groupXII	12449502	12449575	+	miR-466i-5p	ugugugugugugugugugug	cagagacacacacacaugcu	cagagacacacacacaugcucacgcgucgagcgaccucaaucagcagugucugugugugugugugugugugug
groupX	14859276	14859341	+	-	ggauacucgcugugacaucacug	gugaugucacagcgggcuucgucccg	gugaugucacagcgggcuucgucccgccgccugugauuggcaggauacucgcugugacaucacug
groupV	4053862	4053918	-	-	ugcauguauccccuccucuc	aggaggaggggacacaugcagg	aggaggaggggacacaugcaggacaagaguuuguccugcauguauccccuccucuc
groupXVI	18014357	18014419	+	miR-222-5p	agcuacaucuggcuacugggucuc	ugcucaguaggcaguguaga	ugcucaguaggcaguguagauccuguguagcaaucagcagcuacaucuggcuacugggucuc
groupXI	10973029	10973091	+	dme-miR-33	gugcauuguaguugcauug	caaugcaccugcagugcaacac	gugcauuguaguugcauugcaugugugucucagcggagugcaaugcaccugcagugcaacac
groupXIV	13304102	13304166	-	-	gaagaugucacaucacgccuccuc	gcggcguggucccgacacccgau	gcggcguggucccgacacccgaucccaacgcgacaaaggggaagaugucacaucacgccuccuc
groupVIII	6008596	6008647	-	miR-466i-5p	ugugugugugugugugugug	uaccugcaaacuuuaccccaa	uaccugcaaacuuuaccccaaccucugugugugugugugugugugugugug
groupVII	12393279	12393340	+	miR-125a-5p	ucccugagacccuaacuugug	acggguuaggcucucgggac	ucccugagacccuaacuugugagcucucuugauaaaauaucacggguuaggcucucgggac
groupXIX	15705386	15705460	-	-	ugcaagugagacaacauuucaacu	cagagucguguugucuccugcag	ugcaagugagacaacauuucaacugaaauaaaauugaaccaagauguaauucagagucguguugucuccugcag
groupXIII	16544331	16544403	+	-	ucaaccucaacacuccuccuucc	agggagggcugugauuggucaagg	agggagggcugugauuggucaaggggcugauuguuauuccaggacuuccucaaccucaacacuccuccuucc
groupVII	821869	821947	-	-	aaccauuagucccgauuccc	guuagcggagcagauggcgcc	guuagcggagcagauggcgcccagcuguuggccuuauucacgccgaucagcacggaggaaccauuagucccgauuccc
groupXV	6267283	6267340	-	-	ucugauugacaaccccgaaacccc	ggucccgggguugaucagcugagaac	ggucccgggguugaucagcugagaaccugcacuucugauugacaaccccgaaacccc
groupXVI	2179107	2179170	+	-	guccucuuuuacccggucacau	guccggguaaaagaugucgu	guccucuuuuacccggucacauuuuuuaggucucaaaggaaauguccggguaaaagaugucgu
groupIV	29062046	29062103	+	rno-miR-3553	auggcacugguagaauucacug	ugaauuaccauagggcca	auggcacugguagaauucacugugagagcucacuaucagugaauuaccauagggcca
groupII	11866028	11866088	+	sko-miR-9	auacagcuagauaaccaaaga	cuuucgguuaucuagcuuuaug	cuuucgguuaucuagcuuuaugauggaugauuaacacucauacagcuagauaaccaaaga
groupXIV	6139221	6139284	+	-	acaguguucucgccgucucuguu	agagucagugggaacgcuguu	agagucagugggaacgcuguuauuucccccauguccuuuaacaguguucucgccgucucuguu
groupXIX	655645	655707	-	-	uaccacaggguagaaccacggac	cagugguuuuacccuauggu	cagugguuuuacccuaugguaggugacaucaugcuguucuaccacaggguagaaccacggac
groupV	5801637	5801685	+	-	gcaaccuguuggcugagacccua	gggaaucaggggauggguggcaa	gggaaucaggggauggguggcaacagcaaccuguuggcugagacccua
groupXVII	2674302	2674363	+	miR-29a	uagcaccauuugaaaucggugg	acugguuucagauggugucuu	acugguuucagauggugucuuagaguacaaaccccugucuagcaccauuugaaaucggugg
groupXX	10138924	10138970	-	-	cguacagucuguaacuugggag	caguuacagacuguaccuc	caguuacagacuguaccuccacgucguacagucuguaacuugggag
groupX	8906928	8906985	+	aca-miR-489-5p	ugacaucauauguacggcug	gucguauguaugacgucauu	gucguauguaugacgucauuuacuucaauguuuggagugacaucauauguacggcug
groupVII	22674898	22674958	-	-	ucaguaacuggaaucugucccug	cagggcccgucugguuacugca	ucaguaacuggaaucugucccugcagaguguaaaaucgcagggcccgucugguuacugca
groupIV	30381012	30381082	+	miR-129-5p	cuuuuugcggucugggcuugc	gagcggaucgccacgacgc	gagcggaucgccacgacgcgacaaagucaaaucuuuguccuuugugggucuuuuugcggucugggcuugc
groupXIX	14637575	14637635	+	sko-miR-9	auacagcuagauaaccaaaga	cuuucgguuaucuagcuuuaug	cuuucgguuaucuagcuuuaugacaggcauuuaaaacucauacagcuagauaaccaaaga
groupXI	4320274	4320333	+	-	uacugacgaugaugacuuuga	aauagugucuuugaucaaucua	uacugacgaugaugacuuugaugcuuuuugcagcaccaauagugucuuugaucaaucua
groupX	13269685	13269745	-	-	uguaaacauccccgacuggaag	cuuucaguccgauguuugcugc	uguaaacauccccgacuggaagcuguccaucugcagagcuuucaguccgauguuugcugc
groupXVIII	1364124	1364199	-	-	ugacgcugaugaaagaaaugcug	auguuuccuccaucagcgcgca	auguuuccuccaucagcgcgcaggcagugcuccgugcacgccguccaguuacugacgcugaugaaagaaaugcug
groupVI	15865767	15865821	+	-	auggcaccgaucaaugcagcgau	uacuggauugaaggccgccagua	uacuggauugaaggccgccaguaaucucauaauggcaccgaucaaugcagcgau
groupVII	16901559	16901637	-	-	gaaugcacugauguagcgauggaac	uucauaugcuacaauguacagugcauuagg	uucauaugcuacaauguacagugcauuaggauguacaaugucuugagugguuugaaugcacugauguagcgauggaac
groupVI	8371109	8371171	+	miR-146a-5p	ugagaacugaauuccauagaugg	caucuaugggcucaguucuuuug	ugagaacugaauuccauagaugguggcaucuucaggugucaucuaugggcucaguucuuuug
groupXIII	9289100	9289168	-	-	aagcugccaguugaagagcugu	gguugaaauaggagguuuua	aagcugccaguugaagagcuguuguguguaaccaugacaacagacaacgguugaaauaggagguuuua
groupXX	5064679	5064740	-	-	uuccagcgucuuuucaacggcaa	uucguugagaagacgcagaaaa	uucguugagaagacgcagaaaaucgguucaaacguuuuuuccagcgucuuuucaacggcaa
groupXII	10901964	10902052	+	aga-let-7	ugagguaguaguuuguauaguuu	acuugacaaacaauccucaug	acuugacaaacaauccucauggaccggcacccagaggcgagcccccugcagagcgugcuaugggaugagguaguaguuuguauaguuu
groupXXI	9498049	9498106	+	-	uccagcaucucacaggagaag	ucuccuucgggguacuggugu	ucuccuucgggguacuggugucucugcaccgaugacuccagcaucucacaggagaag
groupI	717107	717181	+	-	ggcaugagagaggagaau	uccuucucugugcggc	ggcaugagagaggagaaucagaagggagaaaccaacugaaagcagaaacucuucuucuuccuucucugugcggc
groupXVII	2565205	2565264	-	-	uccuucauuccaccggagucug	gauuucagugguuugaagagu	uccuucauuccaccggagucuguguaaagugccagucagauuucagugguuugaagagu
groupXVII	3393136	3393209	+	tni-let-7e	ugagguaguagauugaauaguug	cuauacagucuacugucuuucc	ugagguaguagauugaauaguuguggggucccuguccucccucugagauaacuauacagucuacugucuuucc
groupXVII	1171751	1171815	-	-	ugacuuacaggcuuucgccgcuuu	gggaggugcacagccagucgguccuc	gggaggugcacagccagucgguccucggcgcauugacaggugacuuacaggcuuucgccgcuuu
groupXII	7878169	7878229	-	-	uccuuuucaucgcggacacaa	guguucgcgaugaaaagcagc	guguucgcgaugaaaagcagcaggggcaauaaagucugcuccuuuucaucgcggacacaa
groupIV	28308118	28308191	-	-	cuccuuaaugcuucugucucucag	gauugaacugacggaacggaggaaga	cuccuuaaugcuucugucucucagcaaaaggccaagaaugaagagcugauugaacugacggaacggaggaaga
groupXI	15302164	15302226	-	-	agacaucagauaaaucugugcuu	cggcagcuuuguaugauguuacu	cggcagcuuuguaugauguuacuucugacguaucggagaagacaucagauaaaucugugcuu
groupVI	7358931	7358980	+	-	uguagacauccuacacucaga	ugaguguaggaugugagcuaa	uguagacauccuacacucagacucugucugaguguaggaugugagcuaa
groupIX	18423926	18423985	-	-	uacugcaucaggaacugaaugg	aucgguuccugaugcacgguc	uacugcaucaggaacugaauggagacccaugagaggccaucgguuccugaugcacgguc
groupXXI	11213866	11213926	-	miR-728	auacuaaguacacuacguuu	aauguaguagacuuaaagu	aauguaguagacuuaaaguauacguguggagccagagaguauacuaaguacacuacguuu
groupXX	10881915	10881972	+	-	cucaugucuuccggucuaau	uuaggccgaguucacaugacugu	cucaugucuuccggucuaaucaguugaaaccagauuaggccgaguucacaugacugu
groupXIII	1078083	1078149	-	-	acccuaucaauguugccucug	uagugcaauauugcuuauaggguc	acccuaucaauguugccucugcuuucacuugagucaacagaguagugcaauauugcuuauaggguc
groupXIII	8540131	8540193	+	dre-miR-2188	aagguccaaccucacauguccug	gcugugugaggucagaccuauccc	aagguccaaccucacauguccugugcggcugaaggaaggcugugugaggucagaccuauccc
groupXX	588435	588498	+	let-7d	guguagguugcuguaucgac	uaaugcagacagccuccacgc	guguagguugcuguaucgacggagguaaacuuucuccucuguuaaugcagacagccuccacgc
groupIV	23089656	23089715	+	-	cagcaaugagguacucgaggcag	gccucuuguaccuuauugcuuaa	cagcaaugagguacucgaggcaguacuuuauguacagccucuuguaccuuauugcuuaa
groupIV	8057644	8057705	-	xtr-miR-103	agcagcauuguacagggcuaugac	agccucuuuacagugcugccuuguc	agccucuuuacagugcugccuugucugaucagguucaagcagcauuguacagggcuaugac
groupVI	17049060	17049118	+	-	acgaagcaaauuauucgcgucccau	ggggcgaaaauuugcuuugcuu	acgaagcaaauuauucgcgucccauuuuuuuaaagcggggcgaaaauuugcuuugcuu
groupXIII	6044735	6044800	-	miR-27a-3p	uucacaguggcuaaguucugcac	agagcuuagcugauuggugaaca	agagcuuagcugauuggugaacagugauugauuuccucuuuguucacaguggcuaaguucugcac
groupI	483593	483656	+	-	gaucccccgacagaaccucagac	cucagggucuagugggggcccug	cucagggucuagugggggcccugcuagguucacugccccggaucccccgacagaaccucagac
groupVI	12740026	12740091	+	-	uuacaauuaaaggauauuucuc	gaaauaucucuuaauuguuugg	uuacaauuaaaggauauuucucgugacugcaaaauaaaaaacggaaauaucucuuaauuguuugg
groupXIV	3002397	3002457	-	xtr-miR-455	uaugugcccuuggacuacaucg	gcaguccaugggcauauacacu	uaugugcccuuggacuacaucguggaagccagcaccaugcaguccaugggcauauacacu
groupXV	13948286	13948347	-	-	uugaaauccagcagcugacaguu	aauucaggaguuggaguuucaag	aauucaggaguuggaguuucaaguugugucacuugaacuugaaauccagcagcugacaguu
groupXIX	15173537	15173596	+	rno-miR-3553	auggcacugguagaauucacug	ugaaucaccauagggcca	auggcacugguagaauucacugucgcagagaacacuaucagugaaucaccauagggcca
groupV	11295942	11296000	-	-	uccagcaucagugauuuuguu	caacauccugaugcugucug	caacauccugaugcugucugggugugaaaagcagaacuccagcaucagugauuuuguu
groupVII	26900785	26900832	+	-	ccaugagcuccaagccaaac	guggugcagaagaccacgggg	ccaugagcuccaagccaaacgucaucguggugcagaagaccacgggg
groupXVI	9148017	9148077	+	miR-19b-1-5p	ugugcaaauccaugcaaaacug	aguuuugcugguuugcuuuca	aguuuugcugguuugcuuucagcuuuucucuguagugcugugcaaauccaugcaaaacug
groupXII	14222746	14222807	+	miR-29b-1-5p	uagcaccauuugaaaucaguguu	cugguuucagaugguggcuuagag	cugguuucagaugguggcuuagaguguuggcaucuuucuagcaccauuugaaaucaguguu
groupV	11295941	11296002	-	-	uccagcaucagugauuuuguug	aacaacauccugaugcugucugggug	aacaacauccugaugcugucugggugugaaaagcagaacuccagcaucagugauuuuguug
groupIV	30381061	30381123	+	miR-129-5p	aagcccuuaccccaaaaag	cuuuuugcggucugggcuug	cuuuuugcggucugggcuugcuguuccugaggaaguagccaggaagcccuuaccccaaaaag
groupIX	7137312	7137391	-	-	cugucugugccguggcag	gucacugacacauuugacg	gucacugacacauuugacgcagacucgcaccaaacauccucugacgagccugcgauauucacugucugugccguggcag
groupIV	17829788	17829848	-	-	uauggcuuuuuauuccuacgug	uguaggaguagaagccacuaaa	uauggcuuuuuauuccuacgugaugguagauggguucauguaggaguagaagccacuaaa
groupXVIII	15965782	15965837	-	-	gagauggaagccgcugaggagcc	ccucagcagcuuccaucgccag	ccucagcagcuuccaucgccagcucacuccucgagauggaagccgcugaggagcc
groupXVI	6984473	6984521	+	miR-16-5p	uagcagcacguaaauauuggag	ucucucauuugcgggucuccuuac	ucucucauuugcgggucuccuuacuguagcagcacguaaauauuggag
groupXXI	727668	727720	+	-	acaacugcauuaccaugcacgacag	guggucaagguaagucguugugc	acaacugcauuaccaugcacgacagaggaguggucaagguaagucguugugc
groupIV	26157025	26157085	+	miR3633a-5p	uccuaaccaucuuucuuugaccc	ucaaggaauggugguuaggaa	uccuaaccaucuuucuuugaccccgugauguuuucuaggucaaggaauggugguuaggaa
groupVII	19498727	19498785	+	dre-miR-2184	aaccguaaaagcucaugugcug	gcacauaaacucuuacuguuca	aaccguaaaagcucaugugcugacagaugaacaacagcacauaaacucuuacuguuca
groupXXI	11213863	11213928	-	miR-728	gaaauguaguagacuuaaagu	uaaguacacuacguuuauc	gaaauguaguagacuuaaaguauacguguggagccagagaguauacuaaguacacuacguuuauc
groupXIII	1082992	1083051	+	xtr-miR-130c	gcccuuuuaauauugcacugcuc	guaguacaacagaaaaagggcuu	gcccuuuuaauauugcacugcucaucugauuucacaguaguacaacagaaaaagggcuu
groupXVI	9804273	9804337	+	mdo-miR-10b	acuccccuagaaucgaauuugu	aaauucgguucuacaggguauau	acuccccuagaaucgaauuugugauuaugguaucaucacacaaauucgguucuacaggguauau
groupXII	9931602	9931668	-	-	uggcagugucuuagcugguuguu	aaucagcaaguauacugccgcag	uggcagugucuuagcugguuguugugaggagugagaacgaagcaaucagcaaguauacugccgcag
groupXII	15760083	15760142	+	miR-124-5p	cguguucacggcggaccuugau	cgaacuuuccucgacaaggg	cgaacuuuccucgacaagggacaggauugccacuccucguguucacggcggaccuugau
groupXVI	6619162	6619220	+	-	agugagcugcacuaguccugagag	gagaaguaguccagccacuccag	agugagcugcacuaguccugagagccaccagcucagagaaguaguccagccacuccag
groupVIII	11369447	11369498	+	-	ugcagcgaaucuaacgccacu	uuggguuucagucgcugcacc	uuggguuucagucgcugcacccgaaaggacugcagcgaaucuaacgccacu
groupXX	3997131	3997179	+	-	uuuggacgcauuuucucauuc	aggagaaaauguguccaaacg	uuuggacgcauuuucucauucaauuuaaggagaaaauguguccaaacg
groupVII	10296180	10296253	+	miR-466i-5p	cauuuugugugugugcgug	aagacacugguuuagaaugag	cauuuugugugugugcgugcgugugucuguuuguuuguguuggaaacgugugaagacacugguuuagaaugag
groupXIX	15173696	15173762	+	xtr-miR-96	uuuggcacuagcacauuuuug	caaacauguguggugccaauuua	uuuggcacuagcacauuuuugcuuugucccuuguuuguuugagcaaacauguguggugccaauuua
groupXIII	10359568	10359629	-	-	uguguccgaaccuuugacugg	cagucgacaguuuggacacauuu	cagucgacaguuuggacacauuuucaauucaaugagaauguguguccgaaccuuugacugg
groupXXI	9149839	9149901	-	-	uugcauagucacaaaagugauca	gucauuuuugugauguugcagcua	gucauuuuugugauguugcagcuaguaauaugagcccaguugcauagucacaaaagugauca
groupXX	1889027	1889080	+	-	uggagaaagcuaugcuucaa	gaagcauagcuuucuccuug	gaagcauagcuuucuccuugugaccgugacgcauggagaaagcuaugcuucaa
groupXI	16044378	16044438	-	-	ugcugccucagaucagacg	acugaucuuuggccuagggug	ugcugccucagaucagacgauacgauuacaaaauugaucacugaucuuuggccuagggug
groupXV	3517190	3517249	-	-	agcagaggagagagagggguccag	gaacuucucacuucacuuugcaga	agcagaggagagagagggguccagccgcagcuccugaacuucucacuucacuuugcaga
groupXIV	3950430	3950487	-	-	uggagugugacaaugguguuug	aacgccauuaucacacuaaau	uggagugugacaaugguguuuguguccuguguaucaaacgccauuaucacacuaaau
groupIV	15981386	15981445	+	cfa-miR-20b	caaagugcucacagugcaggu	cugcaguuugugcacuucaggu	caaagugcucacagugcagguagggcacacggaucuacugcaguuugugcacuucaggu
groupXVI	9147182	9147240	+	xtr-miR-17-5p	caaagugcuuacagugcaggu	acugcagugaaggcacuuucag	caaagugcuuacagugcagguaguuuuaucaaaucuacugcagugaaggcacuuucag
groupXVI	14833530	14833587	+	-	cgugaaaccuguucccucuguu	cagagagcauuguuuuacguc	cgugaaaccuguucccucuguuugcuuuuccgcagacagagagcauuguuuuacguc
groupXIX	9449634	9449706	+	-	accagcuccaccagcucc	cuuugguggaguuucaag	cuuugguggaguuucaaggcgcucgugauacaucaucaggaggucucgagccucaccagcuccaccagcucc
groupIV	16720195	16720257	-	-	acuaacuucuuugggcucggguc	cuugagcccaaacagaagcauugg	cuugagcccaaacagaagcauuggacgguuuugggugccacuaacuucuuugggcucggguc
groupII	11866025	11866087	-	xtr-miR-9	auaaagcuagauaaccgaaagua	ucuuugguuaucuagcugua	ucuuugguuaucuagcuguaugaguguuaaucauccaucauaaagcuagauaaccgaaagua
groupIII	10306128	10306181	-	-	aaagcguguccaaacuucuga	uuuggacgcauuuucucagu	uuuggacgcauuuucucagucaauucaaugagaaagcguguccaaacuucuga
groupXIX	655646	655707	-	-	cagugguuuuacccuaugguag	uaccacaggguagaaccacgga	cagugguuuuacccuaugguaggugacaucaugcuguucuaccacaggguagaaccacgga
groupXVII	2565208	2565266	+	oan-miR-205	ucuucaaaccacugaaaucugac	cagacuccgguggaaugaaggau	ucuucaaaccacugaaaucugacuggcacuuuacacagacuccgguggaaugaaggau
groupIV	29062045	29062104	+	xtr-miR-183	uauggcacugguagaauucacu	agugaauuaccauagggccau	uauggcacugguagaauucacugugagagcucacuaucagugaauuaccauagggccau
groupXIII	1995265	1995320	-	-	ugaggucaacuucaacuggucag	ugaccagcugaaguugaccucaa	ugaccagcugaaguugaccucaagacgacugcugaggucaacuucaacuggucag
groupIV	29062313	29062374	+	xtr-miR-96	uuuggcacuagcacauuuuug	caauuauguguagugccaa	uuuggcacuagcacauuuuugcuucuguauauauacuuugagcaauuauguguagugccaa
groupX	7388532	7388593	+	tgu-miR-30c-5p	uguaaacauccuacacucucagcug	cugggagaaggguguuuacucuu	uguaaacauccuacacucucagcuguguugucauggagcugggagaaggguguuuacucuu
groupX	8103241	8103300	+	miR-128-5p	ucacagugaaccggucucuuu	gggggccguuacacugucaga	gggggccguuacacugucagagauguagucugagggucucacagugaaccggucucuuu
groupXII	7878168	7878229	-	-	cuccuuuucaucgcggacacaau	guguucgcgaugaaaagcagcag	guguucgcgaugaaaagcagcaggggcaauaaagucugcuccuuuucaucgcggacacaau
groupVI	2032089	2032148	-	-	uuccuaugcauauaccuuuuuc	agagguauagggcaugggaaaau	uuccuaugcauauaccuuuuucagauguaacuuuaaagagguauagggcaugggaaaau
groupVII	12552019	12552080	-	-	cagugcaauaguauugucaaagc	gcucugacuucauugcacuacu	gcucugacuucauugcacuacuguuugaacacagcuagcagugcaauaguauugucaaagc
groupXVI	13538696	13538757	+	-	uaaaugcugcagaauugugcuc	ugaacuauucugcaacauuugu	ugaacuauucugcaacauuuguugauguggaucuguaaguaaaugcugcagaauugugcuc
groupII	3959741	3959797	-	-	acaacguuuuugacugcacuguc	cagugcagucaaaaauguuguuu	acaacguuuuugacugcacugucucaacuuagacagugcagucaaaaauguuguuu
groupXII	6929642	6929704	+	dre-miR-731	aaugacacguuuucucccggauu	aaccgggaacuucgugucagc	aaugacacguuuucucccggauugcugacaacagugaacgcaaccgggaacuucgugucagc
groupXIX	13665648	13665702	-	-	ugugucccaauuucagacc	ggucaaagguuuggacacac	ggucaaagguuuggacacacgagucaaugagaaagugugucccaauuucagacc
groupIII	13606888	13606947	+	dre-miR-133a*	uuugguccccuucaaccagcug	agcugguaaaauggaaccaaa	agcugguaaaauggaaccaaaucaccucuugaauggauuugguccccuucaaccagcug
groupXIX	19604991	19605059	-	tgu-miR-138	agcugguguugugaaucagg	gcuauuucacaacaccagggu	agcugguguugugaaucaggccgaugacagacaccuccuauaacccggcuauuucacaacaccagggu
groupXVI	12671086	12671140	+	-	uaggcgugucacugcgugucaca	ugcgcacggggccacgcccugc	uaggcgugucacugcgugucacagucacugcuugcgcacggggccacgcccugc
groupI	7684503	7684567	-	-	aagcugccagcugaagaacuguu	aguucuucacuggcaagcuuua	aguucuucacuggcaagcuuuauguccucaucuaccagcuaaagcugccagcugaagaacuguu
groupI	6030584	6030645	-	-	ucuacagugcaugugucuccagua	uggagacucagcucuguuggaa	ucuacagugcaugugucuccaguauguuagugaugcuacuggagacucagcucuguuggaa
groupIV	26601303	26601361	+	-	ugcggccucagaucagacg	auugaucuuuggccgaggg	ugcggccucagaucagacgaugcgauuacaaaaucgaucauugaucuuuggccgaggg
groupIV	29002686	29002775	+	miR-4455	uuggaaguggggggagggcg	ccagccuaaaaugcuucuaacg	uuggaaguggggggagggcgacucugcaacuuucucagcccgauguguguguguguuuuuuucguagccagccuaaaaugcuucuaacg
groupXII	5710828	5710887	+	miR-429-5p	uaauacugucugguaaugccgu	gucuuaccagacaugguuaga	gucuuaccagacaugguuagauguaauuaauggugucuaauacugucugguaaugccgu
groupXVII	2674542	2674600	+	miR-29a	uagcaccauucgaaaucgguu	accgcuuucgugugguguucagag	accgcuuucgugugguguucagaguucccaacacgucuagcaccauucgaaaucgguu
groupX	6558942	6559003	-	xtr-miR-9	ucuuugguuaucuagcuguauga	auaaagcuagauaaccgaaagu	ucuuugguuaucuagcuguaugaguggcguacauucuucauaaagcuagauaaccgaaagu
groupIV	24431239	24431300	+	miR-29a	uagcaccauuugaaaucgguua	accgauuucuucuggugcauaga	accgauuucuucuggugcauagagcccgcugcagccuucuagcaccauuugaaaucgguua
groupXV	8957680	8957739	+	-	uaagucucacaccagugcaaa	cugcucaggugugggaccaugac	uaagucucacaccagugcaaaacaaagaucaugacgcugcucaggugugggaccaugac
groupII	8650334	8650386	+	-	agauuaccaacuggcacacag	gugugccaguugguaaucuga	gugugccaguugguaaucugacccaucggucagauuaccaacuggcacacag
groupXII	6929217	6929277	+	dre-miR-462	uaacggaacccauaaugcagcug	cugguuacgggguccguuucu	uaacggaacccauaaugcagcugugauucuucgcuccagcugguuacgggguccguuucu
groupX	6611941	6612001	-	-	ucccugagacccuuaaccugug	caggugagguccuugggaauaa	ucccugagacccuuaaccugugaugauaugaaaggucacaggugagguccuugggaauaa
groupXVIII	10584792	10584854	-	-	guucccauacaaauucagccuc	gcugaauuuguaugggaacu	gcugaauuuguaugggaacuacauguaauaacgguauguaguucccauacaaauucagccuc
groupII	7843531	7843590	+	miR-92a-1-5p	uauugcacuugucccggccugua	agguggggauuaguagcaaugcug	agguggggauuaguagcaaugcuguguaccagaagguauugcacuugucccggccugua
groupIX	14413884	14413940	+	-	agcugcugcacuucuucugucuc	gcggcugaagcgcgcag	agcugcugcacuucuucugucucuuugcuuuguuacugagcggcugaagcgcgcag
groupIII	6778538	6778600	-	-	ucgucagcagacaggucuuacaaa	cagucugccugucugcugacgagc	cagucugccugucugcugacgagcgaacgcagcaucgcucgucagcagacaggucuuacaaa
groupXVI	9804275	9804335	+	mdo-miR-10b	uccccuagaaucgaauuugug	caaauucgguucuacaggguau	uccccuagaaucgaauuugugauuaugguaucaucacacaaauucgguucuacaggguau
groupVIII	9190450	9190508	+	-	accagucgaaugugugaacacau	guguccagacuuuugac	accagucgaaugugugaacacauuuucucauucaauucaauguguccagacuuuugac
groupXXI	8025621	8025678	+	bta-miR-26c	uucaaguaauccaggauaggcuu	uggccugugcuugauuacuug	uucaaguaauccaggauaggcuuucugcgucuguguuggccugugcuugauuacuug
groupXII	16496407	16496468	+	tni-miR-135a	uauggcuuucuauuccuaugug	uguagggucuaaagccauuag	uauggcuuucuauuccuaugugaguugguuuggcaugucauguagggucuaaagccauuag
groupI	4482156	4482216	+	miR-21-5p	uagcuuaucagacugguguugg	caacagcggucuguaagcugg	uagcuuaucagacugguguuggcuguucaaucaccacggcaacagcggucuguaagcugg
groupIV	10265948	10266035	-	-	ucgaccacgggcgcugucc	cgguuuagcucagugguuacuucug	cgguuuagcucagugguuacuucuggucauguguuugccuucccucgggcucuucuggggcccugaguucgaccacgggcgcugucc
groupIII	9623789	9623838	+	-	acucccaucguuucugugaacg	ucacagaguucaaugggacugg	acucccaucguuucugugaacgggauuucacagaguucaaugggacugg
groupVII	18314432	18314500	-	xtr-let-7a	ugagguaguagguuguauaguuc	cuguacagccuccuagcuuuccc	ugagguaguagguuguauaguucagagugacgccacaggagaugacuguacagccuccuagcuuuccc
groupXII	15414796	15414858	-	bta-miR-26c	uucaaguaauccaggauaggcug	ccuauucuugauuacuuguuuca	uucaaguaauccaggauaggcugguuaacacuggcacggccuauucuugauuacuuguuuca
groupVII	17099353	17099420	+	-	ugucuccuugacacgcagggcuc	uugccugugugaaugucaag	uugccugugugaaugucaaggagccaucaucagaugucagcagaugucuccuugacacgcagggcuc
groupIII	9958158	9958222	-	-	acagcaggcacagacaggcagau	ugccuaucuacacuugcugug	ugccuaucuacacuugcugugcagaauaaccuccaaccuguacagcaggcacagacaggcagau
groupVI	9441397	9441458	+	tni-miR-216b	uaaucucugcaggcaacugugau	cacaaugaccuggagagauucug	uaaucucugcaggcaacugugauggugcuuuaaauucucacaaugaccuggagagauucug
groupIX	5231302	5231359	+	miR-466i-5p	cuggaugaacacacacacaca	ugugugugugcauccauguaguu	ugugugugugcauccauguaguuccuguauuugcugcuggaugaacacacacacaca
groupXI	11681066	11681128	-	miR-23a	aucacauugccagggauuucca	ggaauuccuggcagagugauuu	ggaauuccuggcagagugauuuuugagacuaccgcacugaaucacauugccagggauuucca
groupXIX	17980029	17980076	+	miR-964-5p	caggcucuccuaucuaaccu	guuagauaggggagccuaac	caggcucuccuaucuaaccuugcugugguuagauaggggagccuaac
groupVII	14122558	14122618	-	miR-21-5p	uagcuuaucagacugguguugg	cgacaacagucuguaggcugu	uagcuuaucagacugguguuggcuguuaagauugcaaggcgacaacagucuguaggcugu
groupIII	7062504	7062559	-	-	uguugccccagauacacaguug	acuguguguucuggggcagcuuu	uguugccccagauacacaguuguguaagagugacuguguguucuggggcagcuuu
groupXVI	6984499	6984558	+	miR-16-5p	uagcagcacguaaauauuggagu	uccaauauugaucgugcug	uagcagcacguaaauauuggaguuaagacuugcugaagccuccaauauugaucgugcug
groupXIII	1078084	1078147	-	-	uagugcaauauugcuuauagggu	ccuaucaauguugccucugcu	ccuaucaauguugccucugcuuucacuugagucaacagaguagugcaauauugcuuauagggu
groupX	225484	225542	+	miR-4455	ucacacgcacagaugcaca	ucacuguguguguguuu	ucacuguguguguguuuuuuauuauuauugugauuuaacucacacgcacagaugcaca
groupXV	1924303	1924366	-	-	acggguuccuggcagccagcug	ugccgccugccaaaaaucccuc	acggguuccuggcagccagcugaugccagauuccuucucuuugccgccugccaaaaaucccuc
groupXII	2437691	2437750	-	dre-miR-133a*	uuugguccccuucaaccagcug	agcugguaaaauggaaccaaa	agcugguaaaauggaaccaaaucaacuguucaauggauuugguccccuucaaccagcug
groupVII	20887666	20887734	-	-	ucacggaguugcucuauuucacag	gaauggggcuguuugguguaaa	gaauggggcuguuugguguaaaaguugcuuaagauaugcacauuucacggaguugcucuauuucacag
groupIX	1818336	1818401	-	-	uugugcuugaucuaaccaugugu	aacaugguucugucaagcacca	uugugcuugaucuaaccaugugucugaacgguuccuauaguaaaacaugguucugucaagcacca
groupXII	14222745	14222800	-	-	uaagccaccaucugaaaccag	gauuucaaauggugcuaga	gauuucaaauggugcuagaaagaugccaacacucuaagccaccaucugaaaccag
groupI	9301113	9301175	+	-	gcaccagucuauaugucgcaa	guguucauauggacuuaugaug	guguucauauggacuuaugauggggagcuucuguuuguccagcaccagucuauaugucgcaa
groupXX	557357	557419	+	-	uccugaucuaccugagaccgac	cggacucagcugauccaggauc	cggacucagcugauccaggaucgguccgaguucacugggauccugaucuaccugagaccgac
groupXI	8445619	8445682	-	miR-466i-5p	caggagagaggcgugugu	accggccccaccgaguc	caggagagaggcgugugucuguguguguuuguguguuggauacgacaccggccccaccgaguc
groupXVI	5059777	5059838	-	bta-miR-26c	uucaaguaauccaggauaggcuu	gccuauuugggaugacuugguuc	uucaaguaauccaggauaggcuuguuaaagugggaaaagccuauuugggaugacuugguuc
groupI	26782111	26782174	+	ola-miR-459-5p	ucaguaacaaggauucauccug	caggauaucguuguuacugggg	ucaguaacaaggauucauccuguugugaugcugcaggcugacaggauaucguuguuacugggg
groupVII	17347422	17347510	-	-	ugagguaguacuggugugu	augccaguggaaccaguug	ugagguaguacuggugugucugucuaaaaauggccugccgcuuugaaguggcaccugccaaaaggaaauaugccaguggaaccaguug
groupVI	4232363	4232426	-	tgu-miR-30a-5p	uguaaacauccuugacuggaagcu	cuuucagucggauguuugcagc	uguaaacauccuugacuggaagcugguuuuagguucuggggcuuucagucggauguuugcagc
groupXXI	7414930	7414987	+	xbo-miR-124	gcauucaccgcgugccuu	gguccgcugugaacacgg	gcauucaccgcgugccuuaauuguaagacauuaaaucaagguccgcugugaacacgg
groupVII	19110994	19111056	-	-	aguucuucacuggcaagcuuua	aagcugccagcugaagaacug	aguucuucacuggcaagcuuuauguucccgugcacaugcuaaagcugccagcugaagaacug
groupIV	4172951	4173000	+	-	ugacgucacugcugcgcug	gcgcggcggugaccuucuc	gcgcggcggugaccuucucgacgucgccgaugacgucacugcugcgcug
groupI	19596703	19596774	+	-	aggcacagcaaagauggaaguuc	cuuccaucuuugcugugccuug	aggcacagcaaagauggaaguucauugaaauucauuaguacuuaaugaacuuccaucuuugcugugccuug
groupXX	8266916	8266967	-	-	cuugcuuacauuaaacaccc	gugucagagguaaauauaau	gugucagagguaaauauaaucacaauaaacacuugcuuacauuaaacaccc
groupIII	13373325	13373386	+	miR-27a-3p	uucacaguggcuaaguucc	aggacuuagcucgcuccgugaacag	aggacuuagcucgcuccgugaacaguccagugaaagccuguguucacaguggcuaaguucc
groupXVI	9148018	9148077	+	miR-19b-1-5p	ugugcaaauccaugcaaaacug	guuuugcugguuugcuuucagc	guuuugcugguuugcuuucagcuuuucucuguagugcugugcaaauccaugcaaaacug
groupXIV	146783	146846	+	-	ucuauuggcugaucggguuaca	uaaucugauaggccaauaaaga	uaaucugauaggccaauaaagacaagagcgcagcaucacuuucuauuggcugaucggguuaca
groupII	11866026	11866087	-	xtr-miR-9	ucuuugguuaucuagcuguaug	uaaagcuagauaaccgaaagu	ucuuugguuaucuagcuguaugaguguuaaucauccaucauaaagcuagauaaccgaaagu
groupX	7388483	7388555	+	tgu-miR-30c-5p	uguaaacauccuacacucucagc	ggagaagcgagguguucaaa	ggagaagcgagguguucaaagugguauuuaaguagacuguccccaggcauguaaacauccuacacucucagc
groupII	18491001	18491062	+	miR-147a	acagaauccuuucugcacacac	ugugcggaaaugcuucugcucc	acagaauccuuucugcacacacuuugcguugacacucggugugcggaaaugcuucugcucc
groupXV	9447552	9447617	-	-	ugcggcacagaucaaccaucca	uggaugguagaucugugccgccca	ugcggcacagaucaaccauccaacaucuaaacuuuagauguuggaugguagaucugugccgccca
groupIII	9958159	9958222	-	-	acagcaggcacagacaggcaga	ugccuaucuacacuugcugugc	ugccuaucuacacuugcugugcagaauaaccuccaaccuguacagcaggcacagacaggcaga
groupXXI	7414926	7414985	-	miR-124a	uaaggcacgcggugaaugccaa	cguguucacagcggaccuugau	cguguucacagcggaccuugauuuaaugucuuacaauuaaggcacgcggugaaugccaa
groupXII	6725363	6725425	-	-	uugugccucacuuggugacug	gucaccaagugaggcccaaua	gucaccaagugaggcccaauacaacgauggcaucggucguuuugugccucacuuggugacug
groupVIII	19217249	19217323	-	-	ugucugucucuaagggaacucu	caguuccuuuagagacagaa	caguuccuuuagagacagaaauuuauuaugacucauucauuuuuagaggaaaugucugucucuaagggaacucu
groupVI	4807317	4807377	+	-	cucuggugaugcuuuguucaua	agagcaaagcaucaccagagc	agagcaaagcaucaccagagcagagauuuggaucucugcucuggugaugcuuuguucaua
groupVII	19497340	19497401	+	miR-132-5p	uaacagucuacagccaugguc	accguggcuuuagauuguuacuc	accguggcuuuagauuguuacucuagcaacagcagcaugguaacagucuacagccaugguc
groupXX	9290704	9290766	-	sko-miR-219	ggaguuguggauggacauca	ugauuguccaaacgcaauucuu	ugauuguccaaacgcaauucuuguguuacuucucuauauccaggaguuguggauggacauca
groupXII	5709476	5709538	+	miR-200a-5p	uaacacugucugguaacgauguu	caucuuacccgacagugcug	caucuuacccgacagugcuggauuguacgucuguuguucuaacacugucugguaacgauguu
groupVIII	12777753	12777812	-	-	uucagucauuguuucuggucgug	ugcuggaaaccuugccugugaa	ugcuggaaaccuugccugugaauuucuauugaaaauuucagucauuguuucuggucgug
groupI	3364830	3364910	-	miR-669n	ugugugugugugugugucc	auccaugcaaacaacacagg	auccaugcaaacaacacaggaccaaagcacagggcagagaaguuggucugcugucauuaugugugugugugugugugucc
groupXVIII	3965834	3965904	-	-	cagugucgucaaugggaagcac	gcgcuauuugagagggcagcagc	gcgcuauuugagagggcagcagcaggcuguuguacauacagccgguuucagugucgucaaugggaagcac
groupXIX	12150752	12150811	-	mmu-miR-190	acuauauaucaaacauauuccua	ugauauguuugauauauuagguug	ugauauguuugauauauuagguuguuaauaaguccaacuauauaucaaacauauuccua
groupIII	13195033	13195108	-	-	uuaguuauuaguaucccgucug	aucggauugaacacagcag	aucggauugaacacagcaggaaaaacacagcagguaacgcauaccucaaacucuuaguuauuaguaucccgucug
groupII	5343952	5344008	-	-	aaagugugaucaaagccuccug	ggaagcuuuggcacauuucag	ggaagcuuuggcacauuucagaaggagcaaauccaaagugugaucaaagccuccug
groupXXI	798352	798412	-	-	gaaguuguguucaagccuuugac	caaagguuuagacacaccuucuc	caaagguuuagacacaccuucucuuucaauucaauaagaaguuguguucaagccuuugac
groupXIX	4773065	4773130	+	-	caugcuguuugucuguuugcuaaca	uuaaccagcagacggcuuagc	caugcuguuugucuguuugcuaacauuccucauugaaagacuuguuaaccagcagacggcuuagc
groupXIII	6044736	6044800	-	miR-27a-3p	uucacaguggcuaaguucugca	agagcuuagcugauuggugaac	agagcuuagcugauuggugaacagugauugauuuccucuuuguucacaguggcuaaguucugca
groupXVI	9147726	9147780	+	miR-19a-5p	ugugcaaaucuaugcaaagcu	uuuugcauaguugcgcucc	uuuugcauaguugcgcuccaagaagaaaugcguugugcaaaucuaugcaaagcu
groupVII	14692607	14692666	-	cfa-miR-142	cauaaaguagaaagcacuacu	uguaguguuuccuacuuuaugg	cauaaaguagaaagcacuacuaaacucaucgccacaguguaguguuuccuacuuuaugg
groupIII	13374405	13374469	+	miR-24-5p	uggcucaguucagcaggaaccg	ugugccuacugagcugauaaca	ugugccuacugagcugauaacaguuagauguuaaacaaacacuggcucaguucagcaggaaccg
groupIV	8527203	8527254	-	-	aaagcugagugaagacgccuuug	gccgucuucacucagcuuug	aaagcugagugaagacgccuuuggaaacaaagccgucuucacucagcuuug
groupI	25004811	25004872	-	miR-222-3p	agcuacaucuggcuacugggucu	ugcucaguagucaguguagauc	ugcucaguagucaguguagauccugugcggcuggcagcagcuacaucuggcuacugggucu
groupXX	339337	339406	-	-	accaaucagaacgcuggacuucau	ugguucaguguuuugguugac	accaaucagaacgcuggacuucaucuacucuuauuauaaauguauuuaugguucaguguuuugguugac
groupI	21669714	21669775	-	aca-miR-26	accaagucauccggaauaggcu	ccuauccuggauuacuugaacc	accaagucauccggaauaggcugugcuugucugaacaaaccuauccuggauuacuugaacc
groupXIII	16114722	16114781	+	-	gguccaaccccacauguccc	aacgucgaggggaaagacugc	aacgucgaggggaaagacugcucucccacuggagcugcagguccaaccccacauguccc
groupXXI	9943830	9943890	-	-	uguaccaugcugguagccagu	ugguugaccaguguugugccuca	uguaccaugcugguagccagugugugguaggcucugcugguugaccaguguugugccuca
groupXIX	2936590	2936655	-	miR-7-5p	uggaagacuagugauuuuguug	caacaagucccagucuaccucag	uggaagacuagugauuuuguuguucuaagcucacgucccugacaacaagucccagucuaccucag
groupII	7842767	7842827	+	xtr-miR-17-5p	caaagugcuuacagugcaggu	acugcaguggaggcacuuacag	caaagugcuuacagugcagguaguacuaugcaauaccuacugcaguggaggcacuuacag
groupXIV	146784	146845	+	-	ucuauuggcugaucggguuac	aaucugauaggccaauaaagaca	aaucugauaggccaauaaagacaagagcgcagcaucacuuucuauuggcugaucggguuac
groupXVI	6984269	6984328	+	tni-miR-15a	uagcagcacggaaugguuugug	caggccaugcugugcugccaca	uagcagcacggaaugguuuguggguuacacugagaugcaggccaugcugugcugccaca
groupIII	255428	255490	-	bta-miR-26c	uucaaguaauccaggauaggcug	ccuacucgugauuacuugcacug	uucaaguaauccaggauaggcuguguguauguuugugagccuacucgugauuacuugcacug
groupIII	12319348	12319411	+	miR-27a-3p	uucacaguggcuaaguucagu	agaauuuagcucauuagugagca	agaauuuagcucauuagugagcauugaaccaaacaggaauuguucacaguggcuaaguucagu
groupVII	18561661	18561715	-	-	aaacuauccucuuaaaaugcau	gcauuuuaagaggauaguuugu	aaacuauccucuuaaaaugcauaucaucauacgcauuuuaagaggauaguuugu
groupVIII	13314640	13314703	-	miR-23a	aucacauugccagggauuucca	ggguuccuggcaccgugauuug	ggguuccuggcaccgugauuugaugcacaaagaaaaacaaaaucacauugccagggauuucca
groupI	27739855	27739917	-	-	gucauucuugugguuugcaacua	uugcauagucacaaaaaugaucau	gucauucuugugguuugcaacuaguagucuggcuccaguugcauagucacaaaaaugaucau
groupX	4563573	4563636	+	-	accucaguuugcagaaggguug	ccccuuucgaagacugagaacaa	accucaguuugcagaaggguugagcuaaaccaguggguccccccuuucgaagacugagaacaa
groupXIX	8106153	8106215	+	miR-129-5p	aagcccuuaccccaaaaag	cuuuuugcggucugggcuug	cuuuuugcggucugggcuugcuguucauaacuauuaaucugggaagcccuuaccccaaaaag
groupVII	21534369	21534434	+	-	ggagccggaucaggauucag	gcugguauucugaagguuugga	gcugguauucugaagguuuggacugggcucauugucccccauuccggagccggaucaggauucag
groupXVI	7560788	7560853	-	-	ccugcagacagucaccucgucca	accgggugugacucacuguagg	accgggugugacucacuguagguuaaugaacagguuacagagccugcagacagucaccucgucca
groupXI	693823	693892	+	-	ucgucuuccuuuucuccgacag	agauaagguaguagagacacug	agauaagguaguagagacacuguauugaauaaguguccaaucagugcucgucuuccuuuucuccgacag
groupXV	877296	877353	+	-	cugagguaccagaacgccggccc	cgcugcguucggugccucguc	cgcugcguucggugccucguccgguucggugcggcugagguaccagaacgccggccc
groupVII	19497338	19497396	-	-	uaacaaucuaaagccacgguc	auggcuguagacuguuacca	auggcuguagacuguuaccaugcugcuguugcuagaguaacaaucuaaagccacgguc
groupXIV	7046417	7046475	-	-	cagugcaauauuaaaagggca	gcccuuuuccucuugcacuacu	gcccuuuuccucuugcacuacuggacauugagaugagcagugcaauauuaaaagggca
groupI	20737512	20737567	-	-	ccagagucacacgaagacac	gucaccgugugacuuugagug	gucaccgugugacuuugagugaaccccuuaaaccaccagagucacacgaagacac
groupXVI	6984479	6984522	+	miR-16-5p	uagcagcacguaaauauuggagu	auuugcgggucuccuuacug	auuugcgggucuccuuacuguagcagcacguaaauauuggagu
groupXVII	2483087	2483139	+	-	cgguggacgaaauauucgaaga	uucuaauauuuagucuacccgcg	uucuaauauuuagucuacccgcguugaaaacgguggacgaaauauucgaaga
groupXVI	14996964	14997023	-	-	acaauaccagaaaccgagacgac	cgcucuguuuuuuguauugucc	cgcucuguuuuuuguauuguccguagaacuaacccgacaauaccagaaaccgagacgac
groupXXI	5793530	5793588	-	-	ugacucucuucucuucugucucug	gagaaagggagaagagaggugcu	ugacucucuucucuucugucucuguuuuuuugaaggagaaagggagaagagaggugcu
groupXIV	7046419	7046478	+	xtr-miR-130c	gcccuuuuaauauugcacugcuc	guagugcaagaggaaaagggcag	gcccuuuuaauauugcacugcucaucucaauguccaguagugcaagaggaaaagggcag
groupXVII	12180814	12180874	-	-	agaauaaugccagcagucggcca	gccagcgcugguguuauugagu	agaauaaugccagcagucggccaugcuguccgucucaggccagcgcugguguuauugagu
groupX	12788075	12788134	+	tgu-miR-138	agcugguguugugaaucagg	gccaucggagcgccaucugc	gccaucggagcgccaucugcuggcccgguggggcgggacagcugguguugugaaucagg
groupI	21040091	21040129	+	-	ccuuuuugucuuccccag	ccggagcgcgaaggga	ccuuuuugucuuccccagccaaccggagcgcgaaggga
groupIX	20009103	20009141	+	-	cacgcgagggacacgcac	cuagagccccuugcgug	cacgcgagggacacgcacacgcuagagccccuugcgug
groupII	911083	911146	+	-	ucugaaguggucgcugcccuguu	aggagcggcgagcgcuugcagacac	aggagcggcgagcgcuugcagacacaggacugugugcgugucugaaguggucgcugcccuguu
groupII	15394107	15394172	+	ola-miR-184-5p	ccuuaucacuuuuccagcccag	uggacggagaacugauaagggcau	ccuuaucacuuuuccagcccagcuauagauuauguuuccguuggacggagaacugauaagggcau
groupXIX	12836856	12836908	-	xtr-miR-184	uggacggagaacugauaagggua	cccuuuccuucacugauaac	uggacggagaacugauaaggguaugugucugacccuuuccuucacugauaac
groupX	7388477	7388557	+	tgu-miR-30c-5p	uguaaacauccuacacucucagcug	gcaaauggagaagcgagguguucaaa	gcaaauggagaagcgagguguucaaagugguauuuaaguagacuguccccaggcauguaaacauccuacacucucagcug
groupIX	20180197	20180259	+	-	gugcugucugaugugguggucag	uaccucacggguagaccacag	uaccucacggguagaccacaguuuguccgacagggccgugugcugucugaugugguggucag
groupXII	14221688	14221749	+	miR-29b-1-5p	uagcaccauuugaaaucaguguu	cugguuucagaugguggcuuagag	cugguuucagaugguggcuuagaguguuggcaucuaucuagcaccauuugaaaucaguguu
groupXVII	10770546	10770601	-	-	gacaugacaaaugcccucuccaa	aggcgggcagagugaugg	aggcgggcagagugauggccgcguggaaagcggacaugacaaaugcccucuccaa
groupXX	8720519	8720576	-	-	ucccugagacccuuaaccugug	caggugagguccuugggaa	ucccugagacccuuaaccugugaggucaaagcaggucacaggugagguccuugggaa
groupXI	8720723	8720783	-	-	uccagcaucagugauuuuguug	aacaacauccuggugcugccugagua	aacaacauccuggugcugccugaguaauugucaaaaacuccagcaucagugauuuuguug
groupXI	836754	836810	-	-	auggggacaugcgugcuucuu	uggagacacgcuugauggccauc	uggagacacgcuugauggccaucccguugauguggauggggacaugcgugcuucuu
groupIV	1402547	1402613	-	-	cucuggauguuuacugcagcauuu	uuguugccugguuacaucaga	uuguugccugguuacaucagaagcucauauauuugagcagagcucuggauguuuacugcagcauuu
groupX	13269411	13269475	+	mml-miR-30b	cugaguguaggauguuuacaug	aguaaacaaccuucucucagcc	aguaaacaaccuucucucagccucugcugcaauugaaaacagcugaguguaggauguuuacaug
groupIII	13603690	13603750	+	mmu-miR-1-2-as	uggaauguaaagaaguaugu	acauacuucuuuauguaccca	acauacuucuuuauguacccauaugaacauaugauagcuauggaauguaaagaaguaugu
groupIX	17604671	17604726	+	miR-137-5p	uuauugcuugagaauacgcgu	ggguauucuuggguugaua	ggguauucuuggguugauaauacagauguggauguuauugcuugagaauacgcgu
groupVIII	7998873	7998932	-	-	uacaguacugugauaacugaag	ucaguuaucacagugcugaugc	ucaguuaucacagugcugaugcuguccccaucgaagguacaguacugugauaacugaag
groupX	6558941	6559003	-	xtr-miR-9	auaaagcuagauaaccgaaagua	ucuuugguuaucuagcugua	ucuuugguuaucuagcuguaugaguggcguacauucuucauaaagcuagauaaccgaaagua
groupXX	8726112	8726183	-	let-7c-1-3p	ugagguaguugguuguaugguuu	cuguacaaccuucuagcuuuccc	ugagguaguugguuguaugguuucgcauaauaaacagcauggagauaacuguacaaccuucuagcuuuccc
groupXVII	11961902	11961980	-	-	ugagguaguagauuguauaguuu	cuauacaaucuauugccuuccc	ugagguaguagauuguauaguuuugggguagugauuuugcccuguuuggaagauaacuauacaaucuauugccuuccc
groupII	13734931	13734988	+	-	ggucgcccgugcauucccguc	cgugagugcgugggcggcggg	ggucgcccgugcauucccgucccugcaccgcgcggacgugagugcgugggcggcggg
groupIV	19861134	19861214	-	tni-let-7b	ugagguaguagguugugugguu	uuacacaauaggugcacaca	uuacacaauaggugcacacagagacaagaugaguacacuucauggugcucguacagggugagguaguagguugugugguu
groupVI	4232364	4232426	-	tgu-miR-30a-5p	uguaaacauccuugacuggaag	cuuucagucggauguuugcag	uguaaacauccuugacuggaagcugguuuuagguucuggggcuuucagucggauguuugcag
groupXIV	3950429	3950487	-	-	uggagugugacaaugguguuug	aacgccauuaucacacuaaaua	uggagugugacaaugguguuuguguccuguguaucaaacgccauuaucacacuaaaua
groupIII	13373086	13373148	+	miR-23a	aucacauugccagggauuucca	aggauuccuggcagagugauuu	aggauuccuggcagagugauuuuguugugauguaauguaaaucacauugccagggauuucca
groupXIX	19418899	19418972	+	-	uaccacugcugugucuuucucug	gggaaaggucagcagaggauc	gggaaaggucagcagaggaucugucuuuugaccaugucauuauaauacgauaccacugcugugucuuucucug
groupVII	14937038	14937096	+	ola-miR-144	ggauaucaucuuauacuguaag	cuacaguauagaugauguacu	ggauaucaucuuauacuguaaguuuauuaaagagacacuacaguauagaugauguacu
groupXXI	9615173	9615233	-	-	acacgugacagccuacccccgug	aggggaugacuguuauguguggc	acacgugacagccuacccccguguugcaagauucaucaggggaugacuguuauguguggc
groupXIX	15173536	15173600	+	rno-miR-3553	uauggcacugguagaauucacu	ugaaucaccauagggccauaaa	uauggcacugguagaauucacugucgcagagaacacuaucagugaaucaccauagggccauaaa
groupXVIII	15304878	15304940	-	-	uuagcuaacugaacggauaaug	uugcucguugaguuagcugaca	uugcucguugaguuagcugacaguuaccguuagcucacuguuagcuaacugaacggauaaug
groupXVII	3393579	3393657	+	xtr-let-7a	ugagguaguagguuguauaguu	cuacacagccuauuaccuuccuu	ugagguaguagguuguauaguuugugggauugaguaaauccuacucaggugauaacuacacagccuauuaccuuccuu
groupXIX	14853061	14853121	-	miR-135b	uauggcuuuuuauuccuaugug	uguaggaacagaagccauuuu	uauggcuuuuuauuccuaugugaugaugaaagguauucguguaggaacagaagccauuuu
groupXIII	10404326	10404386	-	xtr-miR-9	auaaagcuagauaaccgaaagua	ucuuugguuaucuagcugua	ucuuugguuaucuagcuguaugaguguucugcucgucauaaagcuagauaaccgaaagua
groupVI	15055393	15055457	-	miR-4455	uguguuuguguuugugugucca	gaauuaugagcccugguuaucug	gaauuaugagcccugguuaucugcuacauucauguguguguguguguuuguguuugugugucca
groupXXI	623782	623839	+	-	cagucgcgcucagcccugugu	acaguggcugagcgagcugc	acaguggcugagcgagcugcgauacuuagaagcacucagucgcgcucagcccugugu
groupVII	918295	918357	+	miR-730	uccucauugugcaugcugugugug	cacagcgccugcaauguggaggc	uccucauugugcaugcuguguguguuucugugagugccacacagcgccugcaauguggaggc
groupVIII	6379372	6379434	-	-	ccucucagacccgcguccucau	ggggccgccuggaugaaacgcu	ggggccgccuggaugaaacgcuacagcuaacuagcauuagccucucagacccgcguccucau
groupVIII	6690004	6690066	+	-	cgugcuaacaugcuaacgugccug	ggagcguuagcaugcuaucugag	ggagcguuagcaugcuaucugagaggcuaaccagcuaccgugcuaacaugcuaacgugccug
groupIII	6345758	6345815	+	dre-miR-736	cagcuuuuuguuuguguuauguu	guaagacgaacaaaaaguuuguc	cagcuuuuuguuuguguuauguucauacuaaaauguaagacgaacaaaaaguuuguc
groupXII	7878176	7878231	+	-	cugcuuuucaucgcgaacaca	ccgcgaugaaaaggagcag	ccgcgaugaaaaggagcagacuuuauugccccugcugcuuuucaucgcgaacaca
groupXX	8128844	8128919	+	miR-466i-5p	augguuuugacaguacuc	gugugugugagagagagaaugu	augguuuugacaguacucauucuuguuuaugcaagccgugugugugagugugugugugugugagagagagaaugu
groupXX	10303720	10303780	-	-	ucugcagccuguuuuaaccucua	gagguuaaaacaggcugcagaug	gagguuaaaacaggcugcagaugauacuagauaauccucugcagccuguuuuaaccucua
groupIX	15488177	15488236	+	-	gugcuaagaacaaauaguugac	uaacuauuuguucuuagcacau	uaacuauuuguucuuagcacauuaaauuacauauuaugugcuaagaacaaauaguugac
groupVII	26296487	26296538	-	-	caucuccacagucguugaag	acaacgaguguggagacgca	acaacgaguguggagacgcaucgacggcgugcaucuccacagucguugaag
groupIV	8232594	8232651	+	miR-194-5p	uguaacagcaucuccauauggaau	uccaguggagcugcuguuaucug	uguaacagcaucuccauauggaauaauucuugcuuccaguggagcugcuguuaucug
groupVI	210823	210886	+	tgu-miR-456	caggcugguuagaugguugucac	gcaggcaucuuccuagccuacau	gcaggcaucuuccuagccuacauguagauccaggaaucugcaggcugguuagaugguugucac
groupXIX	6109376	6109439	+	miR-29a	uagcaccauaugaaaucaguguu	cugauuucauugggugagguagau	cugauuucauugggugagguagauguuuguaccccgucucuagcaccauaugaaaucaguguu
groupXIV	14373809	14373887	+	miR-2361	ucggcuuucauuuagaguuguguug	aacgcaacaucgccacguuaaaguuguug	aacgcaacaucgccacguuaaaguuguugcugcugacaagacgaggagcagcaucggcuuucauuuagaguuguguug
groupXIII	11379804	11379871	-	-	gacgauuacauuuauguuuugaag	cagaggacugggugugu	gacgauuacauuuauguuuugaagucugcaggcagcucugagagcagauccagaggacugggugugu
groupI	899420	899484	+	-	acgaugacgucacaauguaugu	auacauugugacgucaucauga	acgaugacgucacaauguauguguccguaucgcuauagcuacauacauugugacgucaucauga
groupXII	3074362	3074411	-	-	gcccuugacgguauggauacua	guauccauaccgucaaguacua	gcccuugacgguauggauacuacucaaguauccauaccgucaaguacua
groupI	11723097	11723158	-	-	auggcuguagacuguuacca	uaacaaucuaaugccacggucac	auggcuguagacuguuaccaguggugcuguugcuacaguaacaaucuaaugccacggucac
groupVI	11607394	11607452	+	-	ugaggggcuguaugcagaugug	caucugcucucugcccccccca	ugaggggcuguaugcagaugugcuccuggcaacggacaucugcucucugcccccccca
groupXI	15620066	15620128	-	-	cuagugcccgucuguugucucc	cggcaacaaacaggccccaggu	cggcaacaaacaggccccaggucaguccuuuugaccaucccuagugcccgucuguugucucc
groupXIV	5349675	5349735	+	xtr-miR-199a	cccaguguucagacuaccuguu	acaguagucugcacauugguu	cccaguguucagacuaccuguucaggaaguagugguuguacaguagucugcacauugguu
groupXI	8445664	8445715	-	miR-466i-5p	caggagagaggcgugugu	acgcguuggcaauuuccuaaa	acgcguuggcaauuuccuaaacaucauucgaggcaggagagaggcgugugu
groupIV	19861079	19861156	-	tni-let-7b	ugagguaguagguugugugguuu	cuauacaaccuacugccuuucc	ugagguaguagguugugugguuucaggguuguuauuuuaccccaucgggaguuaacuauacaaccuacugccuuucc
groupIV	30483567	30483642	+	-	ccaggugauuaccgugugagacuuu	agaugguggucuguguugcgga	agaugguggucuguguugcggauagaaggacaaaauaaaguuagucuggaccaggugauuaccgugugagacuuu
groupXVI	9147727	9147778	+	miR-19a-5p	ugugcaaaucuaugcaaag	uuugcauaguugcgcuccaagaa	uuugcauaguugcgcuccaagaagaaaugcguugugcaaaucuaugcaaag
groupXVII	8969694	8969745	-	-	acgaucccgcauuuuccucag	uguggaaaaccugggauggu	uguggaaaaccugggaugguauucauaaagacgaucccgcauuuuccucag
groupXIX	16101792	16101851	-	miR-129-1-3p	aagcccuuaccccaaaaag	cuuuuugcggucuggacuug	cuuuuugcggucuggacuugcugucacaugacaauccaggaagcccuuaccccaaaaag
groupI	10096290	10096349	-	-	uagcagcgcaucaugguuuga	gcgaaccauuauuugcugcuuu	uagcagcgcaucaugguuugaaacaauguggaaaggugcgaaccauuauuugcugcuuu
groupIV	17829791	17829848	-	-	uauggcuuuuuauuccuacgugau	uguaggaguagaagccacu	uauggcuuuuuauuccuacgugaugguagauggguucauguaggaguagaagccacu
groupIII	7999679	7999733	-	-	aacguuuggacgcauuuucucau	ugagaaaguguguccaaaccuu	aacguuuggacgcauuuucucauucaaaucaaugagaaaguguguccaaaccuu
groupII	6303022	6303077	+	-	cagucuugugacucuuugac	uuccaguggaacaaguguc	cagucuugugacucuuugacucguccaacagaugguuuccaguggaacaaguguc
groupXII	13937698	13937759	-	-	uccuucauuccaccggagucug	uuucaguggugugaaguguaaga	uccuucauuccaccggagucugucuguuucacaccagauuucaguggugugaaguguaaga
groupIII	7841138	7841203	+	-	ucucacugucucuccucaccccug	gaggugaggagaggggugcagaua	gaggugaggagaggggugcagauaagguuauugaguuucugucucacugucucuccucaccccug
groupXIX	11998243	11998300	-	-	uucccuuugucauccuaugccu	gcagggacagcaaagggaugc	uucccuuugucauccuaugccuggagcucggauaaggcagggacagcaaagggaugc
groupII	7843381	7843440	+	miR-19b-5p	ugugcaaauccaugcaaaacug	uuuugcugguuugcaucc	uuuugcugguuugcauccagcuuuaacuauuguuugcugugcaaauccaugcaaaacug
groupXII	15760158	15760198	-	xbo-miR-124	gcauucaccgcgugccuu	ggauagugggauuccu	ggauagugggauuccucucuuggcauucaccgcgugccuu
groupVIII	6008546	6008616	-	miR-466i-5p	ugugugugugugugugugug	ugugcaaggcuuccugcgcc	ugugugugugugugugugugucccucucaccuguaugguaucugugaucuugugcaaggcuuccugcgcc
groupXVII	11962089	11962161	-	xtr-let-7a	ugagguaguagguuguauaguu	cuauuaaaccuacugucuuucc	ugagguaguagguuguauaguuuuacggucauacccgcacugggagauaacuauuaaaccuacugucuuucc
groupI	6233125	6233184	+	-	aauuggaccagauuugcucacac	ugggguaaaccucgguccacuuc	aauuggaccagauuugcucacacauggacuuggcagugggguaaaccucgguccacuuc
groupIII	5039189	5039248	-	miR-124-5p	uaaggcacgcggugaaugccaa	aguguucacaguggaccuugau	aguguucacaguggaccuugauuuaaaaucauucaauuaaggcacgcggugaaugccaa
groupIX	1628574	1628636	+	miR-466i-5p	uaaaggcuaacuugucuccagacug	gugugauggccgguguucuuuccc	gugugauggccgguguucuuucccauuuguuaauaauuaaaggcuaacuugucuccagacug
groupXVIII	10692610	10692670	+	oan-miR-133b*	uuugguccccuucaaccagcua	gcuggucaaacggaaccaaguca	gcuggucaaacggaaccaagucagguguuucugugagguuugguccccuucaaccagcua
groupIII	6925002	6925067	-	cfa-miR-181a	aacauucaacgcugucggugag	accaucgaccguugacugugc	aacauucaacgcugucggugaguuuugguauggaucacauagaaaccaucgaccguugacugugc
groupXXI	11355757	11355818	+	-	cugauuggccagcuguaggcuc	ucaacagcuggccaaucagagc	cugauuggccagcuguaggcucaugugugaggucagaggucaacagcuggccaaucagagc
groupXI	6352423	6352489	+	-	acucuuuucucuaaccaacucug	gaauggugggagagaaagugag	acucuuuucucuaaccaacucuggacugggcucugcagaugacagaauggugggagagaaagugag
groupIV	30708772	30708831	+	-	uaggcaacaugcgacaacaaag	ucuguugucccauguugcccc	ucuguugucccauguugccccgugucgcccugucuccuaggcaacaugcgacaacaaag
groupX	8906926	8906987	+	aca-miR-489-5p	ugacaucauauguacggcugcu	uggucguauguaugacgucauu	uggucguauguaugacgucauuuacuucaauguuuggagugacaucauauguacggcugcu
groupXIX	13828849	13828912	-	-	cugugcgugugacagcggcuaac	agccacugacuaacgcacauug	agccacugacuaacgcacauugugccaguguccaaauucacugugcgugugacagcggcuaac
groupXII	14221862	14221920	+	miR-29a-2-5p	uagcaccauuugaaaucgguua	cgauuacuuuugguguucagagu	cgauuacuuuugguguucagagucugcuuuuguuucuagcaccauuugaaaucgguua
groupVII	12385907	12385966	+	xtr-miR-99	aacccguagauccgaucuugug	caagcucgccucugugggucuu	aacccguagauccgaucuuguggcaaaucugacagcacaagcucgccucugugggucuu
groupXII	10902276	10902358	+	tni-let-7h	cuauacaacuuacugccuuccuc	ugagguaguaaguuguguuguu	ugagguaguaaguuguguuguuguugggaucaugauugugcacccuguucaggagauaacuauacaacuuacugccuuccuc
groupXII	13937700	13937759	-	-	uccuucauuccaccggagucug	gauuucaguggugugaaguguaa	uccuucauuccaccggagucugucuguuucacaccagauuucaguggugugaaguguaa
groupXIII	12079487	12079564	-	-	auaguuuucuuccccacuuccu	gaggggagagaugaaag	auaguuuucuuccccacuuccuucgccggcugcucacacggucacuaaaaccaaguggaggaggggagagaugaaag
groupXI	4111839	4111900	-	dme-miR-33	caaugugucugcagugcagua	gugcauuguaguugcauugca	gugcauuguaguugcauugcaugguccuuaaagccgagugcaaugugucugcagugcagua
groupVI	4807319	4807375	+	-	agcaaagcaucaccagagcag	ugcucuggugaugcuuuguuca	agcaaagcaucaccagagcagagauuuggaucucugcucuggugaugcuuuguuca
groupVII	9576130	9576186	-	-	ccggacuccucuauacacucu	aguguauagagcaucccggaca	aguguauagagcaucccggacagagcacaacccugccggacuccucuauacacucu
groupII	18490995	18491061	-	-	ggagcagaagcauuuccgcacac	gugcagaaaggauucuguugcac	ggagcagaagcauuuccgcacaccgagugucaacgcaaagugugugcagaaaggauucuguugcac
groupIX	17604669	17604726	+	miR-137-5p	uuauugcuugagaauacgcgu	acggguauucuuggguuga	acggguauucuuggguugauaauacagauguggauguuauugcuugagaauacgcgu
groupIII	2061907	2061969	+	-	auucuuuucccuccauaguucu	accauggaugugauuuagaa	accauggaugugauuuagaaucauuugaaaucauuuugugauucuuuucccuccauaguucu
groupXIX	19605036	19605114	-	tgu-miR-138	agcugguguugugaaucaggccg	guguguuuccacacauccagcagc	guguguuuccacacauccagcagcagaagaccggccucucaggugugugugcugcagcugguguugugaaucaggccg
groupXIII	6532481	6532587	-	miR-2304	gugugugugugugugugu	ccaaacucaucaugaaaccu	ccaaacucaucaugaaaccuuuuauccucagaagagucaagagcgaggugaguucauaacaguuuagauuucuugugugugugugugugugugugugugugugugu
groupXX	15698389	15698447	+	miR-7-5p	uggaagacuagugauuuuguug	caacaagucauugucuccc	uggaagacuagugauuuuguuguuuuguuguuaaaccgacaacaagucauugucuccc
groupII	2416939	2416982	+	miR-4455	uggguguguguguuuguc	caugcacuacucccugc	uggguguguguguuugucgcggccuucaugcacuacucccugc
groupXVI	12234213	12234258	+	tni-miR-153b	uugcauagucacaaaaaugag	caggugugacuggcuacu	uugcauagucacaaaaaugagcauuggcaggugugacuggcuacu
groupVI	7875883	7875933	-	-	agcuagcaggcuaacgcacccc	agugcguuagccugcuagcuag	agugcguuagccugcuagcuagcucgcuagcuagcaggcuaacgcacccc
groupVIII	19141697	19141752	-	-	uacagcuacugaaaguucccuc	ggggguuucauuaucugugag	uacagcuacugaaaguucccucguagccgaauggggggguuucauuaucugugag
groupVI	210822	210885	+	tgu-miR-456	caggcugguuagaugguuguca	agcaggcaucuuccuagccuacaugua	agcaggcaucuuccuagccuacauguagauccaggaaucugcaggcugguuagaugguuguca
groupIV	8057645	8057707	-	xtr-miR-103	agcagcauuguacagggcuauga	uuagccucuuuacagugcugccuug	uuagccucuuuacagugcugccuugucugaucagguucaagcagcauuguacagggcuauga
groupXV	9653699	9653757	+	-	aacaggagacccgaucaau	ugaucgcguuuccuguuaa	aacaggagacccgaucaauacaguaucaauauauauuauugaucgcguuuccuguuaa
groupXIII	8233861	8233918	-	-	agcgauggaugcgaaccgaagag	cuucgguucgcauccaucgcuuu	agcgauggaugcgaaccgaagagacagggugucucuucgguucgcauccaucgcuuu
groupXIV	4006353	4006407	-	-	ugagacacacaaaauauccaaau	uuggauauuuugugugucucaua	ugagacacacaaaauauccaaaucaagcuauuuggauauuuugugugucucaua
groupXI	1784109	1784171	+	miR-466i-5p	gugugugugugucuguguguuugg	aaacaccaacacaaacacacacac	gugugugugugucuguguguuuggaaacaaaaaggaccaaacaccaacacaaacacacacac
groupXIII	1077761	1077822	-	-	acucuuucccuguugcacuac	cagugcaauaaugaaagggcau	acucuuucccuguugcacuacugugggagcugcagcaagcagugcaauaaugaaagggcau
groupXI	11680853	11680912	-	-	uucacagugguuaaguucug	aggacuuaacccacaugugagcag	aggacuuaacccacaugugagcagugagugucugccauguucacagugguuaaguucug
groupXV	1309843	1309891	+	xtr-miR-103	agcagcauuguacagggcuauga	agaggagguacgcugcguu	agcagcauuguacagggcuaugaaggcucagaggagguacgcugcguu
groupXVI	14977207	14977266	-	-	caggcagcuaaagcaagucugg	ggcuuguuuuaaguugccugcg	ggcuuguuuuaaguugccugcgacucuuauuuggacacaggcagcuaaagcaagucugg
groupXI	11681067	11681128	-	miR-23a	aucacauugccagggauuucc	ggaauuccuggcagagugauuuu	ggaauuccuggcagagugauuuuugagacuaccgcacugaaucacauugccagggauuucc
groupXVI	14986901	14986955	+	xtr-miR-375	uauuguacguguggcucaacgu	gcgagccgaacgaacaaaacu	gcgagccgaacgaacaaaacuucaucuucagguauuguacguguggcucaacgu
groupX	1928700	1928764	+	-	uagugcccgucugucgccuccac	ucagcaaccaacaggucucag	ucagcaaccaacaggucucaggucaguccuuugaccaucccuagugcccgucugucgccuccac
groupIII	2784386	2784446	+	-	ugcguccucagaucagac	uugaucuuuggcccagggug	ugcguccucagaucagacgauaagauuacaaaaucgaucauugaucuuuggcccagggug
groupI	11723101	11723163	+	miR-132-5p	uaacagucuacagccaugguc	accguggcauuagauuguuacug	accguggcauuagauuguuacuguagcaacagcaccacugguaacagucuacagccaugguc
groupVII	18310014	18310076	-	miR-125a-5p	ucccugagacccuaacuuguga	acggguuggguucuugggagcu	ucccugagacccuaacuugugacguuuugcuguaaugugcacggguuggguucuugggagcu
groupVII	14122559	14122618	-	miR-21-5p	uagcuuaucagacugguguugg	cgacaacagucuguaggcug	uagcuuaucagacugguguuggcuguuaagauugcaaggcgacaacagucuguaggcug
groupXII	15406281	15406340	+	-	acgaucccaaagguccgucugaa	agacaggcuuuuaggguuugugag	acgaucccaaagguccgucugaaucacaacuacucagacaggcuuuuaggguuugugag
groupIV	19861325	19861398	-	xtr-let-7a	ugagguaguagguuguauaguu	cuauacaacuuacugucuuuccu	ugagguaguagguuguauaguuuuagggucauucccaagcugucagaugacuauacaacuuacugucuuuccu
groupXIII	11729850	11729910	-	-	uucccuuugucauccuaugccug	ggcugggaaggcaaagggacgc	uucccuuugucauccuaugccuggacucauacaaaaggggcugggaaggcaaagggacgc
groupVIII	12777754	12777812	-	-	uucagucauuguuucuggucgu	ugcuggaaaccuugccugugaau	ugcuggaaaccuugccugugaauuucuauugaaaauuucagucauuguuucuggucgu
groupI	5526083	5526143	-	-	gcgacccauccuuaguuucuga	agaaacuaagcguggguguggccu	agaaacuaagcguggguguggccuggaaaagaaacacggcgacccauccuuaguuucuga
groupVII	24378643	24378696	+	-	aguaauccagagcgagcug	gccgguucuacagaagcguugg	aguaauccagagcgagcugugguuuaacacagccgguucuacagaagcguugg
groupXVIII	11810954	11811011	+	-	gguagcgacucggauucaga	uaaaaccggugucguuaacgug	gguagcgacucggauucagauaaugagucaacuucuaaaaccggugucguuaacgug
groupXIII	6041971	6042028	-	miR-24-5p	uggcucaguucagcaggaacc	ugccuacugagcugauaaucag	ugccuacugagcugauaaucaguccuauacaaccacuggcucaguucagcaggaacc
groupXVI	12014626	12014683	+	-	ugccacgcagugaacugggcac	gcacaguuguaugauuguuggcnnn	ugccacgcagugaacugggcacacuaacgugugcacaguuguaugauuguuggcnnn
groupVII	24099139	24099207	-	miR779.2	uccggguauaagaggacg	uuugacuguguuuggaaa	uccggguauaagaggacgucugcuuugucuuguguugcacuugcuugauguuugacuguguuuggaaa
groupXII	3299416	3299477	-	-	gauguugagugucaaacuguau	uaguuugauacacagcacaaua	gauguugagugucaaacuguauguuguauaugucguauauaguuugauacacagcacaaua
groupXII	9931605	9931672	+	hsa-miR-34a	caaccagcuaagacacugccagag	gcggcaguauacuugcugauugcu	gcggcaguauacuugcugauugcuucguucucacuccucacaacaaccagcuaagacacugccagag
groupXX	10576614	10576672	+	miR-2265	ucccuucuuuuucccacuccag	ccaguggaaacaaggaggggug	ucccuucuuuuucccacuccaguaguguuuuccacaccaguggaaacaaggaggggug
groupXIX	4785508	4785585	+	tni-let-7b	ugagguaguagguugugugguuu	cuauacaacauacugccuuccc	ugagguaguagguugugugguuucgggguagugauuuugcccgaucagaagauaacuauacaacauacugccuuccc
groupIII	11585082	11585140	-	-	ugcucuccagucauucagcagca	guuuggagaauggaguugcac	guuuggagaauggaguugcacaugcuguacaauuaugcucuccagucauucagcagca
groupII	13801084	13801141	-	-	agaacaaagugaugauacaacag	guuguacagacauuugucuuc	agaacaaagugaugauacaacagcgugaaggauguuguuguacagacauuugucuuc
groupIII	7312514	7312576	-	ssc-miR-7	uggaagacuagugauuuuguug	caacaagucccagucuaccucuc	uggaagacuagugauuuuguugugaagcugaucaaagaacaacaagucccagucuaccucuc
groupXIII	6045058	6045118	-	miR-23a	aucacauugccagggauuaccac	aggguuccuggcgugcugauuug	aggguuccuggcgugcugauuugugacuuaugauaaaaucacauugccagggauuaccac
groupXII	10901965	10902051	+	aga-let-7	ugagguaguaguuuguauaguu	cuugacaaacaauccucaug	cuugacaaacaauccucauggaccggcacccagaggcgagcccccugcagagcgugcuaugggaugagguaguaguuuguauaguu
groupXIII	5292581	5292640	+	miR2867-3p	auggacgucuaaccucccauuca	auggcagguugaauauccacag	auggcagguugaauauccacagccauggaaaaggccauggacgucuaaccucccauuca
groupXI	2945003	2945058	+	miR-137-5p	uuauugcuugagaauacgcgu	ggguauucuuggguugauaaua	ggguauucuuggguugauaauacagaugucgauguuauugcuugagaauacgcgu
groupXXI	9385854	9385935	+	-	ggacuacgaccucucuccag	gggagaggaguucaacucucugg	ggacuacgaccucucuccagguggcgaaugcggugaacagcagccuguucucggccgugggagaggaguucaacucucugg
groupXIII	17486164	17486238	-	miR-466i-5p	cgugugucugugugugucu	gcacugaagauccccagacgug	gcacugaagauccccagacguggacgaguccguguguacgcggugcgugugucugcgugugucugugugugucu
groupVII	12386351	12386418	+	let-7d-5p	ugagguaguagguuguaugguuu	cuguacaaccuucuagcuuucc	ugagguaguagguuguaugguuuagaauuacacccugggaguuaacuguacaaccuucuagcuuucc
groupIII	5039193	5039250	+	xbo-miR-124	gcauucaccgcgugccuu	gguccacugugaacacug	gcauucaccgcgugccuuaauugaaugauuuuaaaucaagguccacugugaacacug
groupI	25004592	25004655	-	miR-221-3p	agcuacauugucugcuggguuuc	accuggcauucaguguaggauuc	accuggcauucaguguaggauucugugugugucaaucuacagcuacauugucugcuggguuuc
groupXVI	9804272	9804333	-	dre-miR-10a	uacccuguagaaccgaauuugug	caaauucgauucuaggggagu	uacccuguagaaccgaauuugugugaugauaccauaaucacaaauucgauucuaggggagu
groupXII	18372931	18372990	+	-	cagcaaugagguacucgaggcag	gccucuuguaccuuauugcuuaa	cagcaaugagguacucgaggcaguacuuuauguacagccucuuguaccuuauugcuuaa
groupXII	6893337	6893398	+	miR-135b	uauggcuuuuuauuccuaucug	auauagggauggaagccaugcac	uauggcuuuuuauuccuaucugacuguacugaugguucauauagggauggaagccaugcac
groupVII	19498726	19498782	-	-	gcacaugagcuuuuacgguu	aacaguaagaguuuaugugcug	aacaguaagaguuuaugugcuguuguucaucugucagcacaugagcuuuuacgguu
groupXI	8720724	8720783	-	-	uccagcaucagugauuuuguu	aacaacauccuggugcugccugagu	aacaacauccuggugcugccugaguaauugucaaaaacuccagcaucagugauuuuguu
groupXXI	7414928	7414983	-	miR-124a	uaaggcacgcggugaaugcc	uguucacagcggaccuugau	uguucacagcggaccuugauuuaaugucuuacaauuaaggcacgcggugaaugcc
groupVII	22674897	22674958	-	-	ucaguaacuggaaucugucccug	gggcccgucugguuacugcac	ucaguaacuggaaucugucccugcagaguguaaaaucgcagggcccgucugguuacugcac
groupVIII	10666409	10666469	+	tgu-miR-181b	aacauucauugcugucgguggguuu	cucacugaacgaugaaugcaac	aacauucauugcugucgguggguuuaacuguggaagagcucacugaacgaugaaugcaac
groupXII	14221860	14221919	+	miR-29a-2-5p	uagcaccauuugaaaucgguu	accgauuacuuuugguguucagag	accgauuacuuuugguguucagagucugcuuuuguuucuagcaccauuugaaaucgguu
groupXI	9126194	9126258	-	-	cuaguagugcugauugaucugug	gauccaucagcucuacuagugug	cuaguagugcugauugaucugugugcaggaucucaaaaacagauccaucagcucuacuagugug
groupXVIII	1025455	1025514	-	-	aacgggucuacgcggcuuugac	cgaagccguggugauuacguca	aacgggucuacgcggcuuugacgugacguuaaaaggccgaagccguggugauuacguca
groupXX	2072821	2072884	+	tgu-miR-138	agcugguguugugaaucagg	ucuucacaacaccaggguu	agcugguguugugaaucaggccgcugaggugucgagacacggcuucuucacaacaccaggguu
groupII	15394109	15394170	+	ola-miR-184-5p	uggacggagaacugauaagggc	uuaucacuuuuccagcccagc	uuaucacuuuuccagcccagcuauagauuauguuuccguuggacggagaacugauaagggc
groupIII	12319349	12319410	+	miR-27a-3p	uucacaguggcuaaguucag	gaauuuagcucauuagugagca	gaauuuagcucauuagugagcauugaaccaaacaggaauuguucacaguggcuaaguucag
groupI	16059096	16059153	+	-	ugugucacucaccccuagcug	acuagagguuggugacacaau	ugugucacucaccccuagcugcuccuucguggagcaacuagagguuggugacacaau
groupXVII	2565204	2565264	-	-	uccuucauuccaccggagucug	gauuucagugguuugaagagua	uccuucauuccaccggagucuguguaaagugccagucagauuucagugguuugaagagua
groupXII	3299415	3299477	-	-	uaguuugauacacagcacaauaa	gauguugagugucaaacugua	gauguugagugucaaacuguauguuguauaugucguauauaguuugauacacagcacaauaa
groupIV	4267180	4267236	-	-	auagcucuuuaaaugguacug	agcgccauuuucagagcuauaa	agcgccauuuucagagcuauaagugugaaguggucauagcucuuuaaaugguacug
groupVI	1369336	1369398	+	-	ugagugucggagauaucggccgua	ucgccgauauuaugggacucaau	ugagugucggagauaucggccguagugaugucugacuucucgccgauauuaugggacucaau
groupVII	18309278	18309340	-	-	ucgguacacuuguguuugaccuc	agcaacacaaaguacagaugag	agcaacacaaaguacagaugagagcgugacacugaaagcucgguacacuuguguuugaccuc
groupX	12676633	12676684	+	-	auguuccguaucuguaucugcua	uagcagauacagauacggaacau	auguuccguaucuguaucugcuaaauuuuagcagauacagauacggaacau
groupXIII	15448384	15448443	-	-	ugauuuccaauaauugagacag	cuacauuaaugaaaagaacaa	ugauuuccaauaauugagacagugauucugaaagcugucuacauuaaugaaaagaacaa
groupIX	16497084	16497131	-	-	caugguugccugcacugucca	gacagugcaggcaaccauguc	caugguugccugcacuguccauauuggacagugcaggcaaccauguc
groupXIII	9959237	9959302	+	-	gaaccaccuccauugcuugauaa	gcucaagcaauggaggugguucgaa	gcucaagcaauggaggugguucgaacucaguuaaaugaguucgaaccaccuccauugcuugauaa
groupXIII	9786231	9786292	-	-	agggcaucuguacguuaucucu	aguuuauugcagguggccuggu	agggcaucuguacguuaucucugcgcaaccugguuugagaguuuauugcagguggccuggu
groupI	11722830	11722899	+	miR-212	accuuggcucuagacugcuuac	aacagucuacagucauggcuac	accuuggcucuagacugcuuacugcuaaaacugucccgaaguacaguaacagucuacagucauggcuac
groupXIV	14816693	14816746	-	-	aacguagccgcuuaaccgga	cgguuaagcugcuacgucag	aacguagccgcuuaaccggaugugcguuacauccgguuaagcugcuacgucag
groupX	208315	208365	-	-	ugugcaaacucaugcaaac	cugcugggauggcaaua	ugugcaaacucaugcaaacaccccugaagguggcugcugggauggcaaua
groupVI	7875885	7875937	+	-	cuagcaggcuaacgcacuucu	gggugcguuagccugcuagcu	gggugcguuagccugcuagcuagcgagcuagcuagcaggcuaacgcacuucu
groupXI	14390127	14390170	-	miR-466i-5p	gugugugugugugugug	gacaggcaauaggccc	gacaggcaauaggcccaaauuacggugugugugugugugugug
groupVIII	19141696	19141753	-	-	uuacagcuacugaaaguucccu	gggguuucauuaucugugagc	uuacagcuacugaaaguucccucguagccgaauggggggguuucauuaucugugagc
groupXVI	6984496	6984560	-	ppy-miR-16	cagcagcacgaucaauauuggag	ccaauauuuacgugcugcuaca	cagcagcacgaucaauauuggaggcuucagcaagucuuaacuccaauauuuacgugcugcuaca
groupIII	11585084	11585140	-	-	ugcucuccagucauucagcag	guuuggagaauggaguugcacau	guuuggagaauggaguugcacaugcuguacaauuaugcucuccagucauucagcag
groupX	3702004	3702065	-	-	guucggcugacugaaaagaacug	ucuucuuuuccccggcuaccuug	ucuucuuuuccccggcuaccuugugcacugaagcaaagguucggcugacugaaaagaacug
groupVIII	9223745	9223790	+	-	uacaggcacucauacuauguc	guguguauguguguuuguc	uacaggcacucauacuauguccaacuguguguauguguguuuguc
groupX	6616072	6616142	-	let-7c-1-3p	ugagguaguugguuguaugguu	cuguacaaccuucuagcuuucc	ugagguaguugguuguaugguuucgcaucauaaacagccuggagauaacuguacaaccuucuagcuuucc
groupIX	16925733	16925788	-	-	accgagaagaaucaacaucaguu	ugguauugguucuucucagauug	accgagaagaaucaacaucaguuucacuuuacugguauugguucuucucagauug
groupIV	12433258	12433300	+	bfl-miR-705	cuacgucagcucggacuucggc	gggggucgacugcguauug	gggggucgacugcguauuggcuacgucagcucggacuucggc
groupVII	6330860	6330933	-	-	ucacauguucuguuuucccccac	gcggggugagcagaauuccuauguguug	gcggggugagcagaauuccuauguguugcuaaaaauaauaauuccauguaucacauguucuguuuucccccac
groupIX	2013460	2013518	-	-	acaugaucuguaggcaccuucc	aagaugccuucagauuuaaaga	acaugaucuguaggcaccuuccgauaauaugauaggaagaugccuucagauuuaaaga
groupXIX	6917845	6917909	+	miR-6688-3p	uagacaagcucuguggaccagc	ggguuuacagagcuuauuauuaug	ggguuuacagagcuuauuauuaugauaugauauaaaccgucauagacaagcucuguggaccagc
groupIII	7158672	7158729	+	xtr-miR-9	uaaagcuagagaaccgaaagua	ucuuugguuaucuagcugua	ucuuugguuaucuagcuguaugaguuuuaauuucauaaagcuagagaaccgaaagua
groupVIII	10666179	10666239	-	ssc-miR-181a	uacaaucaacggucgaugguuu	ucaccgacagcguugaaugu	uacaaucaacggucgaugguuuucccaacauggcagaaacucaccgacagcguugaaugu
groupII	11880764	11880825	-	-	uggaagacugauguugucguug	cagacaaccacucccagucuuccuua	uggaagacugauguugucguugugagugcacuauucagacaaccacucccagucuuccuua
groupVI	16729175	16729225	-	-	uaacauucuccugagcuccgac	cagagcucaggagaauguuguc	cagagcucaggagaauguugucuggagguaacauucuccugagcuccgac
groupXX	11756325	11756363	+	-	ugcuuggugauaaacag	guuuaucaccaagcaau	guuuaucaccaagcaaucgauugcuuggugauaaacag
groupXII	13493979	13494064	-	-	ugagguaguauguuguguuguu	cuauacaacauacugccuuaca	ugagguaguauguuguguuguugugggguuuaggauauugcaaccccuaauuuggagauacaacuauacaacauacugccuuaca
groupXX	13038027	13038112	+	-	uguccggccuucugcuuca	gagcgucgaggagccgccaccgc	uguccggccuucugcuucaucggcggcggggcccugcagcugcaggaccucguggccacucggagcgucgaggagccgccaccgc
groupXVI	14977208	14977266	-	-	caggcagcuaaagcaagucug	ggcuuguuuuaaguugccug	ggcuuguuuuaaguugccugcgacucuuauuuggacacaggcagcuaaagcaagucug
groupX	3037044	3037107	-	-	cucgcaucaauaaauacacacu	cguguauuuauugaggcauucu	cucgcaucaauaaauacacacucuuucuuuggaaggaagagcguguauuuauugaggcauucu
groupV	8411924	8411984	+	-	ccgacacacuuuccuccacacac	gugacgguggaaggcgugucgugga	ccgacacacuuuccuccacacacacggaggcaauugugacgguggaaggcgugucgugga
groupXX	13888805	13888863	-	-	acauucugaagcauaagcaaa	gugcucacgccucagaaggug	acauucugaagcauaagcaaauggagagcgauacaaugugcucacgccucagaaggug
groupXVI	9691255	9691314	-	-	ucagugcauuacagaacuuug	aaguucugugaaacacuccgac	aaguucugugaaacacuccgacucuuaauugcuugcagucagugcauuacagaacuuug
groupXVI	4532608	4532665	+	-	ccuuuugauguccacgcac	gugugaacuuugaccccggc	gugugaacuuugaccccggccucaguguuugcaacggcccuuuugauguccacgcac
groupXVII	6470167	6470225	-	-	uaaagggaauuugcgacuguu	cagccacaccuuccuuuuaag	uaaagggaauuugcgacuguuagucaaaacauuagaacagccacaccuuccuuuuaag
groupX	5792136	5792200	+	-	ggucaaagguuuggacacac	gugucccagcuuuggacucg	ggucaaagguuuggacacacugucauuguguugauugagaaaaugugucccagcuuuggacucg
groupII	12212892	12212954	-	-	auacagugaaguggagcugaaggg	uucuguacacugcauugugacgu	auacagugaaguggagcugaaggggaaagaauuacguccuucuguacacugcauugugacgu
groupIV	23383237	23383297	-	-	ugcggccucagaucagacg	auugaucuuuggccuagggug	ugcggccucagaucagacgauacgauuacaaaaucgaucauugaucuuuggccuagggug
groupIX	17408998	17409057	+	hsa-miR-365*	uaaugccccuaaaaauccuu	gggacuuuuaggggcag	gggacuuuuaggggcagcuguguuucauuaacccagucauaaugccccuaaaaauccuu
groupVII	2477976	2478028	-	-	gacugcauuaauaagccuguu	ucgggcuuauuaaugcaguc	ucgggcuuauuaaugcagucggugaagguccgacugcauuaauaagccuguu
groupXIII	805171	805233	+	cfa-miR-181a	aacauucaacgcugucggugaguu	accaucgaccguugacuguaccc	aacauucaacgcugucggugaguuugagcuuugaccaaaaccaucgaccguugacuguaccc
groupXVI	2945949	2945997	+	-	aucccacuucugacaccac	ggaugucacaaccgagggaaucc	aucccacuucugacaccacuugugaggaugucacaaccgagggaaucc
groupXI	11679952	11680010	-	hsa-miR-3074-5p	uggcucaguucagcaggaacag	ugccugcugugcugauaaucag	ugccugcugugcugauaaucagugugugacguuggcuggcucaguucagcaggaacag
groupVII	15166177	15166240	-	-	aagacuuucucuuggacccgag	gccgaguuuaaaaggagucuu	aagacuuucucuuggacccgagcuguuugcuuuugugguugagccgaguuuaaaaggagucuu
groupXIII	8233864	8233921	+	-	agcgauggaugcgaaccgaagag	cuucgguucgcauccaucgcuuu	agcgauggaugcgaaccgaagagacacccugucucuucgguucgcauccaucgcuuu
groupXX	15327835	15327886	+	miR-1994	ugagacaguguguccaacccu	guuuggacacauuuuucucauu	guuuggacacauuuuucucauucaauucaaugagacaguguguccaacccu
groupI	16129772	16129839	-	-	ccugcagacggggcuccacuac	ugggagucccgucucuucaag	ugggagucccgucucuucaagccggccgguucugacccacaccggccugcagacggggcuccacuac
groupI	4000621	4000678	+	-	ucccacacuugcaucugcuuccuc	gagcgguugcauuguggcuuc	gagcgguugcauuguggcuuccuuuuacauaaaucccacacuugcaucugcuuccuc
groupXII	13493978	13494064	-	-	ugagguaguauguuguguuguu	cuauacaacauacugccuuacac	ugagguaguauguuguguuguugugggguuuaggauauugcaaccccuaauuuggagauacaacuauacaacauacugccuuacac
groupIII	6924773	6924835	-	-	aacauucauugcugucgcuggguu	cucacugaacaaugagugcaac	aacauucauugcugucgcuggguuggacuguguagaaaagcucacugaacaaugagugcaac
groupXIII	6044704	6044758	-	miR-27a-3p	uucacaguggcuaaguucugcac	ggagagcaugacccagacaugcggaca	uucacaguggcuaaguucugcaccugaggagagcaugacccagacaugcggaca
groupIII	13882351	13882411	+	ola-miR-460-5p	ccugcauuguacacacugug	cacagcgcauacaauguggaugc	ccugcauuguacacacugugcguagaaguuacguaagcacagcgcauacaauguggaugc
groupIX	12931996	12932057	+	-	agguauccuuucaucucucuccag	gccgggggauggaaggagcccugc	gccgggggauggaaggagcccugcguggcugacacacagguauccuuucaucucucuccag
groupIV	6716462	6716517	-	-	aagccccagcugugaacaaa	uguucgcagacugggaucgug	aagccccagcugugaacaaacuagauguacuagauguucgcagacugggaucgug
groupX	9418959	9419003	-	miR-2304	uguuugugugugugugugucca	ggcguacgugcacacuacacu	ggcguacgugcacacuacacuuuguuugugugugugugugucca
groupI	19297001	19297062	+	-	uugaaauccagcagcugacaguu	aauucaggaguuggaguuucaag	aauucaggaguuggaguuucaaguugugucacuugaacuugaaauccagcagcugacaguu
groupI	25004593	25004655	-	miR-221-3p	agcuacauugucugcuggguuu	accuggcauucaguguaggauucu	accuggcauucaguguaggauucugugugugucaaucuacagcuacauugucugcuggguuu
groupI	19596700	19596771	-	-	aggcacagcaaagauggaaguuc	cuuccaucuuugcugugccuug	aggcacagcaaagauggaaguucauuaaguacuaaugaauuucaaugaacuuccaucuuugcugugccuug
groupXIX	14637573	14637634	-	xtr-miR-9	ucuuugguuaucuagcuguauga	auaaagcuagauaaccgaaagu	ucuuugguuaucuagcuguaugaguuuuaaaugccugucauaaagcuagauaaccgaaagu
groupXIX	20007939	20008001	-	-	gugcugucugaugugguggucag	uaccugacgggcagaccacag	uaccugacgggcagaccacaguuuguccaacagggccgugugcugucugaugugguggucag
groupVIII	7998874	7998932	-	-	guacaguacugugauaacugaa	ucaguuaucacagugcuga	ucaguuaucacagugcugaugcuguccccaucgaagguacaguacugugauaacugaa
groupIV	5350322	5350395	-	-	guucgaucccggguuucggca	gccgaaauagcucaguugggaga	gccgaaauagcucaguugggagagcguuagacugaagaucuaaaggucccugguucgaucccggguuucggca
groupXI	10972988	10973048	+	dme-miR-33	gugcauuguaguugcauug	agguagcgcacagcgugugcacgu	agguagcgcacagcgugugcacgucuacggccagagcuguggugcauuguaguugcauug
groupVI	7852438	7852489	+	-	ucgucgcucguuugccgug	cggcaaagagcacgcucggcggca	cggcaaagagcacgcucggcggcacaaauacgucgucgcucguuugccgug
groupXX	18149444	18149504	+	-	cagcgaaccaacaccuucuacuu	guagaagguguugguuccucugca	cagcgaaccaacaccuucuacuugaagcuuccauaaguagaagguguugguuccucugca
groupXIX	20007940	20008001	-	-	uaccugacgggcagaccacagu	gugcugucugauguggugguca	uaccugacgggcagaccacaguuuguccaacagggccgugugcugucugauguggugguca
groupIV	22562396	22562455	+	-	ugcacaaaauauccagcugccua	gcagcuggauauuuugugcacac	ugcacaaaauauccagcugccuauauuuuguaauaggcagcuggauauuuugugcacac
groupIV	26243291	26243354	+	miR-145a-5p	guccaguuuucccaggaaucccu	ggauuccuggaaauacuguucuu	guccaguuuucccaggaaucccuugaccuaucagaaagggggauuccuggaaauacuguucuu
groupXI	11685371	11685426	-	-	ccuucacggccaauuccugcaac	gaacaguuauucgcguggagcg	ccuucacggccaauuccugcaaccuguugaucggaacaguuauucgcguggagcg
groupIII	9959743	9959804	-	xtr-miR-199a	cccaguguucagacuaccuguuc	acaguagucugcacauugguua	cccaguguucagacuaccuguucauuaucauacugguguacaguagucugcacauugguua
groupIX	16782192	16782253	+	-	gacuuggucaaagcuccucag	ugaggcguuuggaacaaguucag	gacuuggucaaagcuccucagcagauuaaaagagacucugaggcguuuggaacaaguucag
groupXVII	12661674	12661732	-	-	ugaauccagacucuuucaccaau	uugugaaagagucugauuccggu	ugaauccagacucuuucaccaaugaaccgaggcguuugugaaagagucugauuccggu
groupIV	15981523	15981583	+	miR-19b-5p	ugugcaaauccaugcaaagcuc	guuuuguugguuugcuuucagc	guuuuguugguuugcuuucagccucugccagucucugcugugcaaauccaugcaaagcuc
groupXII	13937701	13937759	-	-	uccuucauuccaccggagucug	gauuucaguggugugaagugua	uccuucauuccaccggagucugucuguuucacaccagauuucaguggugugaagugua
groupXX	8720517	8720576	-	-	ucccugagacccuuaaccugug	acaggugagguccuugggaaca	ucccugagacccuuaaccugugaggucaaagcaggucacaggugagguccuugggaaca
groupXIV	10391609	10391668	+	-	uucagugcguccggacucuacaaa	agcagagugcucuugugcugaaca	agcagagugcucuugugcugaacaacgggaagcuguucagugcguccggacucuacaaa
groupXX	2072764	2072844	+	tgu-miR-138	agcugguguugugaaucaggccg	gcuugucucugucaccgaggaca	gcuugucucugucaccgaggacaaacuccuuccucgcgcgagagggcggggagggucagcugguguugugaaucaggccg
groupXX	9725239	9725298	+	miR-196	ccacaacacgaaacugccuugau	uagguagucucauguuguugg	uagguagucucauguuguugggcuauuauauuucucccacaacacgaaacugccuugau
groupXIX	12836885	12836949	-	ola-miR-184-5p	ccuuaucacuuuuccagcccag	uggacggagaacugauaagggua	ccuuaucacuuuuccagcccagcuaucuaucaaauguuuguuggacggagaacugauaagggua
groupXIX	11998242	11998300	-	-	uucccuuugucauccuaugccu	cagggacagcaaagggaugcu	uucccuuugucauccuaugccuggagcucggauaaggcagggacagcaaagggaugcu
groupVII	6614171	6614231	-	-	aggcaagauguuggcauagcug	gcuauaucaacauauugccauu	aggcaagauguuggcauagcuguuaaauugaaaucccugcuauaucaacauauugccauu
groupXVIII	14757415	14757472	-	-	gaaguuacuaaugcagauaccau	augguaucugcauuaguaacuuu	gaaguuacuaaugcagauaccauuaaauaaaauaaugguaucugcauuaguaacuuu
groupXV	16140388	16140446	+	-	ugacaccgucugacggcacagcag	ggugcuguuaguucguugucacg	ggugcuguuaguucguugucacguuguuucccagugacaccgucugacggcacagcag
groupVII	19498725	19498782	-	-	aacaguaagaguuuaugugc	gcacaugagcuuuuacgguua	aacaguaagaguuuaugugcuguuguucaucugucagcacaugagcuuuuacgguua
groupXII	1162852	1162907	+	-	aaacauuagcuggugagaugac	ccuuccaccaguugauggauuug	ccuuccaccaguugauggauuugauaauuaaaaaaacauuagcuggugagaugac
groupXIX	14637572	14637634	-	xtr-miR-9	auaaagcuagauaaccgaaagua	ucuuugguuaucuagcugua	ucuuugguuaucuagcuguaugaguuuuaaaugccugucauaaagcuagauaaccgaaagua
groupII	11866029	11866088	+	sko-miR-9	uuucgguuaucuagcuuuauga	auacagcuagauaaccaaaga	uuucgguuaucuagcuuuaugauggaugauuaacacucauacagcuagauaaccaaaga
groupVIII	8674607	8674670	+	-	ugggucugcagaaggagaugac	aguguuuccuuugcugcucuga	aguguuuccuuugcugcucugacugguuguucuguguucguugggucugcagaaggagaugac
groupXV	13948287	13948346	-	-	auucaggaguuggaguuucaag	uugaaauccagcagcugacagu	auucaggaguuggaguuucaaguugugucacuugaacuugaaauccagcagcugacagu
groupXIII	1995266	1995318	-	-	ugaggucaacuucaacugguca	accagcugaaguugaccucaag	accagcugaaguugaccucaagacgacugcugaggucaacuucaacugguca
groupXVIII	1365696	1365763	-	hsa-miR-574-5p	aaggagcagccaguagaca	gccgcucugcucuuucc	gccgcucugcucuuuccuccucagaugaaaggcugcauaaagguccugaaggagcagccaguagaca
groupVIII	13314639	13314703	-	miR-23a	aucacauugccagggauuuccac	ggguuccuggcaccgugauuug	ggguuccuggcaccgugauuugaugcacaaagaaaaacaaaaucacauugccagggauuuccac
groupVII	18638571	18638634	-	-	ugcagcaaagucuucaga	uggggcacuuugcugcaca	ugcagcaaagucuucagaugcugaccgcugagacuuuggggauuuggggcacuuugcugcaca
groupV	4748606	4748675	+	miR-466i-5p	augaggcucgugugugug	gaaacacgaaggccuuuucc	gaaacacgaaggccuuuuccuucaucugcagguggaauguaucgcugauugaugaggcucgugugugug
groupI	10096052	10096117	-	-	uagcagcacguaaauauugg	ccaauauuagcagugcugcuuca	uagcagcacguaaauauuggcguguaagaauagaccccaaccccaauauuagcagugcugcuuca
groupX	12676632	12676683	-	-	auguuccguaucuguaucugcua	uagcagauacagauacggaacau	auguuccguaucuguaucugcuaaaauuuagcagauacagauacggaacau
groupXVI	12234176	12234235	+	oan-miR-153*	uugcauagucacaaaaaugagc	ucauuuuugugguuugcagcu	ucauuuuugugguuugcagcuaguacucuggcuccaguugcauagucacaaaaaugagc
groupXI	6633474	6633532	+	-	aucuugcuaauuaaucaccuguu	caggugauuaauuagcaagauaa	aucuugcuaauuaaucaccuguuauucuaguauaacaggugauuaauuagcaagauaa
groupIII	13375007	13375068	+	-	aggauaucugcuucuguugguuug	ucacaggagcagaguuuuuccag	aggauaucugcuucuguugguuugguauuacugaaaaaucacaggagcagaguuuuuccag
groupXVII	10484751	10484812	-	-	uuaagacuugcagugauguuua	aacaucacucuaagucugugcug	uuaagacuugcagugauguuuagggcaaugaucacaugaacaucacucuaagucugugcug
groupXII	12165606	12165685	+	xtr-let-7a	ugagguaguagguuguauaguu	cuauacagucuauugccuucccc	ugagguaguagguuguauaguuuggugggugggauugcacccugcuccggugauaacuauacagucuauugccuucccc
groupVI	13729840	13729894	+	-	ugaugcuuuuuacaggccugac	cgggccuguaaaaagcagug	ugaugcuuuuuacaggccugacuguguauaaaagcgggccuguaaaaagcagug
groupVII	15576882	15576941	-	-	uguaacagcaacuccaugugga	ccaguggaggugcuguuaccugc	uguaacagcaacuccauguggaagcugcguccaguuccaguggaggugcuguuaccugc
groupXV	1309806	1309866	+	hsa-miR-103-as	agcagcauuguacagggcuauga	agccucuuuacggugcugccuu	agccucuuuacggugcugccuuguggcgucucgaucaagcagcauuguacagggcuauga
groupXVI	18014869	18014933	+	miR-221-5p	agcuacauugucugcuggguuuc	accuggcauacaauguagauuuc	accuggcauacaauguagauuucugugugguuaaauucaacagcuacauugucugcuggguuuc
groupXII	10902029	10902101	+	aga-let-7	ugagguaguaguuuguauaguuu	cuauacagucuacugucuuucc	ugagguaguaguuuguauaguuuuaggaucacaccagaucugggagauaacuauacagucuacugucuuucc
groupX	9048342	9048390	-	-	ucugucgauuaaacaucuaacug	guuagauguguaaucgacuggaa	ucugucgauuaaacaucuaacugcaguuagauguguaaucgacuggaa
groupXV	12920266	12920330	-	-	uaaccggguuaugagaacuccgac	uggaguucucuuggucugguaacc	uggaguucucuuggucugguaaccacgugcgugaagcugguaaccggguuaugagaacuccgac
groupXI	2945001	2945058	+	miR-137-5p	uuauugcuugagaauacgcgu	acggguauucuuggguuga	acggguauucuuggguugauaauacagaugucgauguuauugcuugagaauacgcgu
groupXI	379417	379476	+	miR-150	acucccaauccuuguaccagug	cgcuggacagguuugggggggg	acucccaauccuuguaccagugucguuaccacggugacgcuggacagguuugggggggg
groupXV	11782865	11782914	-	-	aacgcagcaguguugauuc	agcagcgcagcagcguugu	agcagcgcagcagcguuguuguacuccuggaacgcagcaguguugauuc
groupI	21669717	21669779	+	pma-miR-26b	uucaaguaauccaggauagguuu	ccuauuccggaugacuugguuca	uucaaguaauccaggauagguuuguucagacaagcacagccuauuccggaugacuugguuca
groupXIX	16101789	16101851	-	miR-129-1-3p	aagcccuuaccccaaaaagcau	cuuuuugcggucuggacuugc	cuuuuugcggucuggacuugcugucacaugacaauccaggaagcccuuaccccaaaaagcau
groupXII	11610608	11610654	+	tni-miR-196a	uagguaguuucauguuguugg	guuugcgugaagcugaag	guuugcgugaagcugaagcgugguuuagguaguuucauguuguugg
groupIV	19861326	19861398	-	xtr-let-7a	ugagguaguagguuguauaguu	cuauacaacuuacugucuuucc	ugagguaguagguuguauaguuuuagggucauucccaagcugucagaugacuauacaacuuacugucuuucc

## Sheet: Sheet2
Scientific Reports
Differential miRNA expression in the three-spined stickleback (Gasterosteus aculeatus): evolutionary adaptation and immediate response to environmental changes
S.M. Rastorguev1, A.V. Nedoluzhko1, N.M. Gruzdeva1, E.S. Boulygina1, F.S. Sharko2, A.S. Ibragimova1, S.V. Tsygankova1, A.V. Artemov2, K.G. Skryabin1,2,3, E.B. Prokhortchouk2,3
1 National Research Center “Kurchatov Institute”, Kurchatov sq. 1, 123182 Moscow, Russia.
2 Institute of Bioengineering, Research Center of Biotechnology of the Russian Academy of Sciences. 33, bld. 2 Leninsky Ave., Moscow 119071, Russia
3 Lomonosov Moscow State University, Faculty of Biology, Leninskie Gory 1-12, 119991 Moscow, Russia.
corresponding author:
Sergey Rastorguev, e-mail rastorgueff@gmail.com
