# Supplementary material for: Differential miRNA expression in the three-spined stickleback, response to environmental changes
Source: Sci Rep. 2017 Dec 22;7:18089. doi: 10.1038/s41598-017-18128-w (PMC5741757; doi:10.1038/s41598-017-18128-w)
Supplement: Supplementary file 2 — Supplementary Dataset 2 [file 41598_2017_18128_MOESM2_ESM.xls]

## Sheet: Sheet1
difference expression data between control marine and freshwater sticklebaks
miRNA positions	logFC	logCPM	PValue	FDR
groupII:15394106-15394172	2.23472878096673	10.7805769002847	1.31043264409725e-07	5.54186825091485e-05
groupXIX:4582649-4582723	-1.97878973426987	7.72165833429929	1.32106513728602e-07	5.54186825091485e-05
groupIV:20044821-20044900	-1.9664341604065	7.69840884759567	1.55874950072215e-06	0.000435930277035294
scaffold_503:248-325	2.69381929992165	8.67371259276738	1.85634735505476e-05	0.00340500378806305
groupVII:6614170-6614231	1.5490799472786	10.8526986251705	2.02920368776105e-05	0.00340500378806305
groupXIX:12836851-12836950	1.31369764689569	8.34411599479885	0.000278807332962593	0.038986558725936
groupXIII:11368163-11368236	2.18993247718713	4.42216734268228	0.000556415421888609	0.0666903627092205
groupXVI:18014869-18014934	-1.16719665973798	10.1072869430741	0.000736290447258632	0.0772184606562491
groupIV:17768706-17768757	1.60664885898977	6.17812004959283	0.00101718026546799	0.0948238047475157
groupXVIII:10691900-10691960	1.09885637133797	11.5124741229697	0.00130610940754627	0.100659312371713
groupXII:12165335-12165410	-0.987576373098082	13.0493863221194	0.00131972876768635	0.100659312371713
groupXVII:3393136-3393209	-0.929759306482073	13.0691306437663	0.00207948252249676	0.145390486364565
groupXVI:9147577-9147641	-1.38157002272017	5.9221539992213	0.00265096084882606	0.171088934781928
groupXIV:7045999-7046063	-1.52950671799438	5.58606148237501	0.00398544216671316	0.23884185556231
scaffold_550:1002-1067	2.49831008072235	4.36055021801254	0.00467731122412454	0.261617607802699
groupIII:9958158-9958222	1.13525429118191	10.5945808841635	0.0057327329984602	0.300610186606757
groupI:6030583-6030645	-0.908415808820989	8.75594075685657	0.00619682380180071	0.305831480571223
groupXII:11644836-11644900	-1.04551798769164	12.3483933548861	0.00696111853328534	0.324465469412578
groupII:12212892-12212954	2.10906014963847	4.16583995291647	0.0080948840334524	0.343503305066341
groupXIV:6996813-6996872	-1.10296068731769	7.46095613855268	0.00818839821373877	0.343503305066341
scaffold_80:401215-401343	-1.62329823057246	6.28598714352552	0.00930558258879204	0.371780180571263
scaffold_239:7295-7354	0.898668172826963	11.7635760731689	0.0110750475967513	0.422362042439743
groupXVI:18014357-18014419	-0.908109702946501	10.7356900488982	0.0146879966207116	0.52045927867713
groupIII:13606888-13606948	0.860214424662895	9.45039518050555	0.014887988901372	0.52045927867713
groupVIII:10666176-10666243	0.73405460898806	12.6774329002648	0.0174082044122171	0.584219340074006
groupXII:5710828-5710887	-0.756156419266028	11.0385000778517	0.0184973788317225	0.594636767432397
groupVI:4232335-4232426	0.763846682957236	13.1657574501463	0.0191361057457386	0.594636767432397
groupVII:22674897-22674958	-1.40813097703127	6.73651459630086	0.0200614370384718	0.601126631259921
groupXI:11680851-11680915	-0.905633268664438	10.3557929384483	0.0231276826105982	0.658122079656866
groupI:25004811-25004872	-0.84675739774383	10.8519892995623	0.0240049531030465	0.658122079656866
scaffold_54:5229-5316	-1.45132152766062	6.17844694585285	0.0245604305476833	0.658122079656866
groupXIII:1082655-1082717	-1.70771199872899	4.28232524812469	0.0251011997008578	0.658122079656866
groupIV:26242548-26242604	0.686398013714865	11.8217281592667	0.0272652610987757	0.680337435200987
groupVIII:19141696-19141753	-2.20117878420393	3.77127742422726	0.0275702893883594	0.680337435200987
groupVII:14937166-14937212	-1.03928163605386	12.1259369433312	0.0286922504622488	0.68178322180804
groupXVI:9804270-9804335	-0.884591228425884	12.841283578055	0.0292541072527884	0.68178322180804
groupXIII:6041970-6042029	0.830590662906056	9.36910551080467	0.0325189924642197	0.737390126418387
groupXIII:1078081-1078149	-0.901438056951758	6.51883210831803	0.0364506177931073	0.778418427734336
groupXII:13493978-13494064	0.996984186336078	6.56510704056509	0.0369983995090447	0.778418427734336
groupI:25004591-25004655	-0.684389726252374	10.0263509557333	0.0371117248025905	0.778418427734336
groupIX:16782192-16782253	0.676263956023343	11.1887208009569	0.0397993858164473	0.814431334146325
groupVII:14937037-14937097	-1.15258031786808	12.0461833889782	0.042542029198149	0.83887108744399
groupXX:18596240-18596290	2.04331292428618	3.60558224484269	0.0438952462151352	0.83887108744399
groupXIII:15448382-15448445	-1.05688907530209	4.96827630281854	0.0443642699191862	0.83887108744399
scaffold_339:1678-1730	2.80427942094271	3.18032209461756	0.0452140561510568	0.83887108744399
groupIII:12319710-12319771	0.701382855479836	8.86368109578338	0.0474965958961068	0.83887108744399
groupXVI:12671086-12671140	-1.24025425697552	4.7565475585342	0.0480119135178257	0.83887108744399
groupXII:2437690-2437750	0.682135826981401	9.42383374229352	0.0487320598251177	0.83887108744399
groupXVII:2483086-2483139	-0.788955560701543	4.52946129259848	0.0489924711379684	0.83887108744399
groupX:13269406-13269472	-0.611495455336095	10.0883206104717	0.0514703000079797	0.863671634133899
groupXIII:805171-805233	0.606941085244919	12.6640706032702	0.0544533629481471	0.886327205382552
groupXVI:9147182-9147242	-0.685295722624093	10.769467814567	0.0549332713705515	0.886327205382552
groupIII:13375007-13375068	-1.20730648995306	4.25742073986275	0.057652497322089	0.912649910438352
groupX:4563573-4563636	0.877993322925099	7.10975025349748	0.0606291459085229	0.935084190596082
groupXX:13401191-13401257	-1.44116651048014	3.9667574648568	0.0612987252476573	0.935084190596082
groupXII:16496407-16496468	1.73909255577356	3.74241076786319	0.0642263610699736	0.962248516744783
groupII:7842767-7842828	-0.621385455873446	10.9061835247345	0.0752647250678876	1
groupXVI:14986896-14986954	0.718388001306371	12.0102384771514	0.0756453907461299	1
groupXIX:13828849-13828912	-0.636417136652394	8.73697113617105	0.0763364507296578	1
groupXVI:9148016-9148077	0.658351145707761	9.71605995858869	0.0765052701867198	1
groupXIII:9289100-9289168	-0.92104437192272	6.27873876814242	0.0771760917723995	1
groupXII:14221687-14221749	0.787721859231457	6.0844189814991	0.0785768157068581	1
groupXVII:12661669-12661743	-3.5212348498758	3.13130801724583	0.0810615477042793	1
groupVII:19497337-19497402	0.961310564096224	4.89344169776738	0.0963120965443325	1
groupX:7388483-7388593	0.53016659364442	13.8143571266003	0.0969898337657988	1
groupIV:10265945-10266035	0.622416138540585	8.8383564612228	0.097116060969816	1
groupXIX:655645-655707	0.677126172342832	14.0834258856533	0.0990024803474099	1
groupVII:19496977-19497045	-0.783586887088446	4.38624700640935	0.102487309653509	1
groupI:5526083-5526143	1.06856301007955	4.53515207095868	0.106858450004031	1
groupXIII:7256744-7256809	-0.619560705292364	8.67365349113667	0.108547897276952	1
groupII:7843379-7843440	0.59885039460296	9.65153080204575	0.110458531648177	1
groupXI:10816805-10816863	-1.42414493989822	3.61493251849383	0.111943272750802	1
scaffold_280:41975-42033	-1.1132246702665	4.95183058786914	0.115922030083319	1
groupIII:13374405-13374469	0.565491728819579	9.42006698848523	0.116154938802651	1
groupXII:9931602-9931668	-0.876334331522471	5.82143532933236	0.118540101548514	1
groupVII:18310014-18310076	-0.518171896805092	9.52541795358896	0.121106487386344	1
scaffold_89:308607-308653	1.48453804401469	3.50380708988607	0.122863002395387	1
groupVII:16901559-16901637	1.42616766405451	3.90484278905354	0.124849016920874	1
groupXII:14222745-14222807	0.779260239785027	6.17908157592741	0.130618882070427	1
scaffold_1181:2941-3056	0.829840524950733	5.46118025898959	0.134879730029871	1
groupIV:17765296-17765347	0.915240387456401	4.95498571217438	0.136940193635408	1
groupXV:12920266-12920330	2.88317621461599	2.91136098997608	0.137207915290395	1
groupIII:11585083-11585140	-3.18022316320786	3.0275073538194	0.141041158005678	1
groupXVIII:10692610-10692670	0.53519577567472	8.09646360959263	0.143449813286474	1
groupXIV:1917963-1918023	0.45113401151042	15.0393792400453	0.150315537345315	1
groupVI:2628499-2628562	-3.58853683903927	3.15029990303964	0.150405763579708	1
groupXV:13948253-13948347	-1.4139750050659	3.40062930946101	0.151445860762382	1
groupI:19297001-19297095	-1.17189342936044	3.316027536274	0.152595642808509	1
scaffold_427:11243-11313	-3.04852182878606	2.98652038255341	0.153290589390188	1
groupXVII:2565202-2565266	0.520506313220574	12.9325562767041	0.154944951041635	1
groupXII:13937698-13937759	0.532492895005519	12.9245477702898	0.155658899255348	1
groupXI:11679950-11680011	0.449474641867696	10.9262867426735	0.156060174054441	1
groupXVII:11961902-11961980	-0.439566624943673	12.8975098502249	0.158458172743799	1
groupIII:10306127-10306187	-1.47984833298849	3.41396635954702	0.16000202928144	1
groupXVI:9147890-9147950	-0.507623039992949	10.3658745503214	0.160133907985076	1
groupI:7684312-7684370	2.3316482037078	2.84031954524468	0.162226729553367	1
groupVII:12386319-12386418	0.431835823895783	8.62493149804407	0.16580620708701	1
groupIV:15981386-15981445	-1.49702115032457	4.1316531675422	0.175111982020606	1
groupXII:10901965-10902101	-0.513810778419701	11.6083279160711	0.175418220089085	1
groupXX:8720516-8720576	0.482563173509326	10.0661151918159	0.175582615265976	1
scaffold_1243:1333-1389	3.55749899846669	2.78628367751546	0.176153154702082	1
groupXVII:2674542-2674601	-0.540894152200944	7.70032586131738	0.179759836763613	1
groupX:225481-225544	-3.1446907993759	2.99355049715165	0.183272229271379	1
groupXV:502815-502875	-3.4070352189598	3.10933953977807	0.184118922129746	1
groupVII:19110949-19111060	-0.483829449114889	12.9499383719462	0.190903789495161	1
groupV:11295941-11296002	1.69425076782444	3.52161817011623	0.191616893061902	1
groupIV:29062313-29062378	-0.582164850223052	6.35252844074429	0.194743602185227	1
groupIX:14721618-14721684	-0.696007486327077	6.88519623048351	0.196777055798953	1
groupXIX:2936590-2936655	-0.499788151090753	8.68211587167905	0.202191757288598	1
groupII:7842893-7842958	-0.57549246808739	6.98518075649154	0.202577409336112	1
groupIV:4267178-4267236	0.636060110674601	9.14849384138101	0.202655881049134	1
groupXII:13494472-13494545	-0.483965783765426	11.6107655120783	0.203398001048286	1
groupXVII:6470165-6470226	-0.781287037429121	7.15136267246512	0.2157003411404	1
groupVIII:8674607-8674672	1.17772002065771	3.36975856209207	0.222696675307963	1
groupI:11722772-11722899	-1.05742478260793	3.46189709129421	0.233883997745314	1
groupVI:11607394-11607452	-0.472067202346227	3.52105132191563	0.236577744667084	1
groupX:7388227-7388293	0.583568676990795	12.4997582337513	0.236843047137122	1
groupVIII:12777753-12777812	-0.599702236184158	12.1329904239112	0.237273884165727	1
groupXII:6929642-6929707	0.39695989984132	13.3240862701267	0.239366276453761	1
groupXIII:1077760-1077822	-0.615886565510503	6.45597082991994	0.239983680518129	1
groupI:899420-899484	1.11335279045496	4.35257583040904	0.240968964069369	1
groupII:15100666-15100726	1.73688363363686	3.33451944543161	0.245484615675854	1
groupXII:4140373-4140436	-1.89981509602277	3.25265427703164	0.248305639188518	1
groupXXI:5793530-5793588	-1.80663788326566	3.70965379182316	0.24889740713777	1
groupI:21669717-21669779	-0.403354291137171	11.0300866739855	0.249894815623338	1
groupXIV:146783-146846	-1.84767425026164	4.03965406439495	0.253831218776323	1
groupII:7843239-7843302	-0.423624637515644	10.2716732293333	0.254455506730131	1
groupVIII:7998873-7998932	-0.442776863158621	14.0979184062332	0.257708780494568	1
scaffold_80:401884-401980	0.58495543059779	5.74094277758073	0.261041106477444	1
groupIV:4417645-4417694	-2.93599519719516	2.94946807164608	0.261489502813588	1
groupI:27059196-27059253	-2.74674329804676	2.91513349460019	0.261595156690878	1
groupXI:8292914-8293043	-0.591775343164799	6.94280770400881	0.265373968819764	1
groupV:8411924-8411984	-2.94044502485571	2.95357689335119	0.265809870759977	1
groupIV:5350268-5350395	2.50475335914853	2.91622073786507	0.267697152641727	1
groupXXI:8025576-8025682	-0.388470972502797	13.8519250772961	0.268012501240288	1
groupXII:7676014-7676074	-3.01242503623104	2.98234856148003	0.268666631916016	1
groupXII:10902276-10902358	-0.39132307787181	9.59410178065414	0.270418703054081	1
groupXII:17643429-17643531	-2.84616097595609	2.94343773451015	0.271456622522307	1
groupXX:15698389-15698450	-0.423540035834369	10.0154606971011	0.277502137863529	1
groupXII:6929212-6929278	0.334289347618394	14.5555921326904	0.278176273976382	1
groupXVI:13538696-13538758	0.497411751060963	7.02467607816561	0.284624957222557	1
groupI:5863983-5864042	-1.11453900632906	4.66047374976908	0.285434763204815	1
groupIII:255428-255490	-0.355704776141529	12.2980701730485	0.28559672460094	1
groupX:14859276-14859341	-2.76054204760957	2.90895774890294	0.288381102606208	1
groupII:939112-939196	-1.90561436281871	3.24834415470402	0.290955849248389	1
scaffold_590:1037-1122	1.93161748150183	2.8008347098683	0.29255006026072	1
groupVII:12393279-12393342	-0.33671769488005	10.7365753225167	0.293104310715798	1
groupXI:8720723-8720783	-0.277022585289812	3.96668245169057	0.304130698932323	1
groupXVII:3393579-3393659	-0.71152699306091	5.63287427312942	0.307822751672686	1
groupXII:15414796-15414858	-0.337404444491424	12.2975532257011	0.318012962707778	1
groupVI:4232500-4232564	1.87319966655995	3.1338664615271	0.319221347977372	1
groupXVI:5059777-5059838	-0.339305964802926	12.3099875455739	0.320251911382304	1
groupXIII:11729850-11729910	0.464717715064616	5.45587468221018	0.32412726436321	1
groupX:8906926-8906987	0.68245369301093	4.14812493329239	0.325601879448022	1
scaffold_47:207889-207953	-0.532308855301841	7.1333490132815	0.332109514593401	1
groupXII:10319755-10319816	-0.835637687443231	5.87205993251902	0.332126012129345	1
groupXV:153953-154030	-0.172097970273185	3.43199614228385	0.336300772724726	1
groupXI:379417-379477	0.438664178688713	15.4075404564587	0.339548791719647	1
groupXV:8957680-8957740	0.396999508725887	6.54853223792859	0.345826506909983	1
groupXIX:16101789-16101852	1.03894608256208	3.34221215637099	0.346050377973255	1
groupX:13269685-13269745	0.337314914893839	13.789591365019	0.346788269181017	1
groupVI:8371109-8371171	0.348040700749105	16.9691971111276	0.351785219267857	1
groupXI:9126194-9126258	-2.97449058933754	2.93835961122933	0.3532103438111	1
groupII:20790523-20790632	0.587545303376183	4.1198774134185	0.354683002832927	1
groupIII:6924773-6924835	0.376194190584157	6.30251221467303	0.35718597224585	1
groupII:7827756-7827816	-0.356878672518503	7.5958298607642	0.35722546306065	1
groupXVI:6304967-6305028	-0.696178250035952	5.69949539820756	0.367793267908857	1
groupI:10096052-10096117	-0.40492279755038	7.66306675196924	0.373419636474417	1
groupIX:18423926-18423985	-0.582845945428644	4.84067267719708	0.373822160044326	1
groupXVI:9147723-9147783	0.49433851711422	6.09212213979338	0.37402929367612	1
groupX:8103240-8103301	0.343469299489498	9.07719556248036	0.37754995598734	1
groupXII:16938960-16939024	0.89915210231292	3.8523079792617	0.378061342224458	1
groupIV:26243291-26243354	-0.263145197624693	11.7070931463476	0.378954323937584	1
groupXIII:805355-805415	-0.254513714708753	9.56343063658372	0.379562338992417	1
groupVI:1137641-1137698	-1.62369151021978	3.64431994572659	0.380651390960224	1
groupVII:14122556-14122618	-0.292177348521744	15.6721884559942	0.382874627782417	1
groupI:4482156-4482217	-0.285708926232288	15.684874358817	0.388599635718851	1
groupVII:18314899-18314956	0.3682492519121	15.2828206360153	0.391871392585715	1
groupVII:14692605-14692670	0.549472746576606	9.98894099586123	0.393519750759485	1
groupX:6616071-6616142	-0.294308757888938	9.43538940948735	0.394715350753641	1
groupXIII:5292581-5292641	0.980547959232885	3.35562244773504	0.396547774094983	1
groupXVI:9148123-9148183	0.327602569969199	10.724643757627	0.397858202063145	1
groupIII:13373325-13373387	0.393388482029708	10.3649047274212	0.399123776854024	1
groupXIV:6139220-6139284	0.933709715154452	3.37632376996878	0.401256642994859	1
groupXI:11685371-11685426	-1.49071297866744	3.12524839902166	0.404199219837702	1
scaffold_112:92110-92172	-0.146914708976218	4.57561672171235	0.405142747632705	1
groupXVIII:12968994-12969045	-1.53691354248809	3.12737580242016	0.405483633075171	1
groupIII:12319347-12319412	-1.43440250125661	3.10110381693882	0.405881419537704	1
scaffold_27:4821358-4821440	1.44598642062976	3.10090144155885	0.405907417334022	1
groupIV:24431078-24431142	-0.40984079177716	5.40149623364452	0.406069396790203	1
scaffold_114:70713-70774	-0.887006538710081	3.20084998452724	0.409219456688344	1
groupIII:10247291-10247356	1.43650821251882	2.92374927851091	0.414394665824466	1
groupXIII:1082988-1083049	0.534627000307241	4.83472372425744	0.420558842103672	1
groupVI:210822-210886	-0.279840437825139	4.55492465435023	0.426088350717938	1
groupV:7479669-7479746	1.02768263706881	3.80175308122946	0.436398617815271	1
groupIII:6924999-6925067	-0.253553380117649	8.47596693738527	0.451667217340807	1
groupVII:19498724-19498785	-0.211545897186036	4.15255809215298	0.454463685895415	1
groupXI:9811285-9811343	2.13952486207763	2.95910762666191	0.460410273834243	1
groupXI:4111804-4111901	-0.660206882688676	3.7353142959172	0.480147671926749	1
groupI:12343720-12343781	0.474989425173605	9.88376330153284	0.481512449231311	1
groupXVI:9691254-9691314	-0.252449908133689	12.1019030078029	0.484289352600718	1
groupXVI:6984230-6984328	-0.275761728398632	6.93647318657917	0.48635050674264	1
groupIX:17406752-17406811	-0.305594232021723	3.34675396671258	0.491827577605422	1
scaffold_395:6019-6097	-0.498847526590377	3.76789916697692	0.493704433361669	1
groupVII:6040271-6040326	0.582324499302281	5.27905567121689	0.498464215712231	1
groupVII:12552145-12552212	-0.084245313088087	3.38605109568292	0.499844076241402	1
groupXII:13916671-13916728	-2.12216241130073	2.79543727815773	0.500143408410558	1
groupI:16059094-16059155	-2.12216241130073	2.79543727815773	0.500143408410558	1
groupXVII:14172218-14172278	-2.1221148800898	2.79442317185701	0.500143408410558	1
groupVII:23901911-23901971	-2.1221148800898	2.79442317185701	0.500143408410558	1
groupXIV:7409397-7409455	-2.12211419001859	2.79439895683983	0.500143408410558	1
groupXI:836753-836810	-2.12197558988204	2.78917666384823	0.500143408410558	1
groupXIII:1479624-1479728	2.15175672753198	2.82596836271873	0.50038217158404	1
groupIV:16720195-16720257	-2.44661431233404	2.82776708499604	0.501448448726211	1
groupXI:13702736-13702802	-0.204543161774438	2.84808536188035	0.501814375292319	1
groupVII:15166176-15166240	-2.45272966326956	2.84317135102	0.502147075320831	1
groupXI:9404228-9404287	-2.45560932214721	2.8483317184209	0.502669911535171	1
groupXII:11610607-11610692	-2.45592477188688	2.84835559923813	0.50286567841293	1
scaffold_132:252438-252558	-2.47572047860754	2.86377699613876	0.504600933398683	1
scaffold_69:17680-17732	1.48411601283079	2.86289463649166	0.506181178281389	1
groupXIX:14853061-14853121	-2.69122535925181	2.8797443111789	0.506562747629793	1
groupIV:30381012-30381126	0.955335062037711	3.10656436062774	0.507381121996037	1
groupXV:3848423-3848488	1.81975775136356	2.91183107252646	0.507576392674131	1
groupIV:6716462-6716517	-2.4300597881743	2.82979090155447	0.509005884878678	1
groupXI:2945000-2945061	-2.73996442398964	2.90900491351499	0.509129500624894	1
scaffold_130:88442-88506	-0.255943217047335	2.84186538963453	0.509991184241061	1
groupVII:2278325-2278384	-2.49409576131651	2.85857414713777	0.511095971583672	1
groupI:9301111-9301177	-2.49251252675868	2.85758617109162	0.511489118147187	1
groupVIII:16266990-16267035	0.746707955747627	3.05051633191431	0.512533514666474	1
groupIV:6721709-6721766	-0.318770360169157	2.85325569750643	0.515096642888991	1
groupIV:3462649-3462713	1.21817764156187	2.85164378369937	0.51596057008048	1
scaffold_89:318495-318692	-2.48952308059026	2.85352610969018	0.516779291896985	1
groupXVI:8161294-8161342	-2.8267456394282	2.91575711339457	0.516855465634842	1
groupIII:6620302-6620361	0.848913092414545	3.23813213799853	0.518921201823187	1
scaffold_237:2832-2933	-2.65792594362606	2.88174338044107	0.519937497470822	1
groupX:1745976-1746057	1.783521591514	2.81398111287997	0.521021804143516	1
groupIV:30484381-30484468	1.87913899420758	2.79866543185701	0.522895838503004	1
groupVII:10936383-10936467	1.2868826077247	2.74316158827465	0.52886165544979	1
groupXII:3299415-3299477	-0.307752299531637	5.44275890559492	0.529903726352743	1
groupVI:16599374-16599430	1.33969417548048	2.74385316393535	0.532017113564639	1
groupXX:517488-517660	1.34218352411204	2.74385316393535	0.532202046853743	1
groupXVI:2080914-2080959	1.34594310719852	2.74385316393535	0.532482107163862	1
groupXVIII:1364124-1364199	-2.54666240623944	2.85855023614638	0.536025850063363	1
groupXIX:19418899-19418972	1.41358539366691	2.74329688205553	0.536244099297773	1
groupXIII:17724947-17725007	0.184988267601576	10.553587800153	0.54210214597521	1
groupXVIII:1025454-1025514	-0.0269415206867726	3.49441408456403	0.544230087136445	1
groupIV:14540071-14540139	-1.91334810391584	2.74433741439125	0.547410206438264	1
scaffold_211:22780-22855	-1.91639600749319	2.74433741439125	0.548331394819076	1
groupXVII:12180814-12180874	2.55324626199427	2.68373122783802	0.549832954882971	1
groupXVI:16145846-16145918	2.55834816561917	2.68373122783802	0.550402705158731	1
scaffold_816:591-660	2.55886777035459	2.68373122783802	0.550461048369129	1
groupXII:16736724-16736778	2.56079116790989	2.68373122783802	0.550677530668242	1
groupVII:12385907-12385967	0.175782442334977	12.4003859765317	0.551683647359451	1
groupXIX:19604990-19605115	-0.767331502702001	3.47027268780982	0.552381431146881	1
groupIV:9606749-9606807	2.60900851724424	2.68441956707659	0.553688305838496	1
groupVII:617837-617888	2.61277752119339	2.68441956707659	0.554111460244465	1
scaffold_114:116979-117041	2.61765934811201	2.68441956707659	0.554664075609149	1
scaffold_27:3924507-3924569	2.62253581179889	2.68441956707659	0.555221283247782	1
groupXX:2313242-2313310	2.66367835210995	2.68493279294995	0.557851633073635	1
groupXIX:15173536-15173600	0.203444785276344	9.3025935236265	0.565143688126432	1
groupXVI:2742769-2742835	2.79689077979141	2.68604493096752	0.567908198045992	1
groupIX:17408996-17409059	-0.294017538895012	8.6674388296863	0.570763638377024	1
groupXIV:5349675-5349736	-0.180951143445421	13.6167729825906	0.572669852185415	1
groupIII:13603687-13603752	0.242420191482543	11.5394895852761	0.579888249858941	1
groupII:7843531-7843590	0.229088250456413	13.6719868776249	0.589815609452212	1
groupIV:29062045-29062108	0.180707152097703	9.31278790736073	0.590503506491401	1
groupXV:877295-877353	0.75227293806902	3.41986423505239	0.591650860629921	1
scaffold_27:3558300-3558412	-0.250123002882092	10.6336692632543	0.593625247508433	1
groupXII:12165606-12165685	0.156825493650923	7.69516216027937	0.594991619672704	1
groupXV:1309806-1309891	0.152593541807445	11.2029178570361	0.597452931067698	1
groupXIII:6044704-6044801	-0.16797624827365	13.9725336364004	0.599656978094208	1
scaffold_606:11585-11670	-0.257244617219226	8.57554761868968	0.601593934672667	1
groupVIII:10666409-10666470	-0.171513395157049	9.68311884340902	0.603888810220815	1
groupXVIII:15304878-15304940	-0.131128621968307	4.61998994238423	0.606450822022539	1
groupXVI:6984473-6984564	0.167077535877112	12.7767751248142	0.610316509317225	1
groupXVII:11962088-11962161	-0.146397974172658	12.0983119954571	0.611232755804466	1
groupIV:17829788-17829875	-0.1465811742898	6.1470065920081	0.615885855371221	1
groupXI:8142493-8142554	-0.157874137875919	11.1496457954082	0.618465287309321	1
groupXI:1675430-1675553	-0.206606255128497	13.4899628720245	0.622720466900323	1
groupI:25960513-25960569	0.375566340830502	5.6909257984415	0.627421288377901	1
groupXIX:12150752-12150811	-1.24662259270157	3.04915713900394	0.638772467306492	1
scaffold_243:33521-33583	-1.22536134483279	3.03885812310659	0.639581391384856	1
groupXIV:3452743-3452804	-1.12557658861789	3.02909521176529	0.640635189788456	1
scaffold_427:10001-10054	1.23070121243113	3.08115031615635	0.641683655753448	1
scaffold_27:2311288-2311361	-0.928886301456165	2.98209142274051	0.642371888205778	1
groupVIII:9190450-9190511	-1.30428257789925	3.06748420892705	0.643458336699058	1
groupIII:12896039-12896098	-0.54153789920395	3.10354761215773	0.643575903806466	1
groupXXI:11213863-11213928	1.14791443027518	2.98125323113356	0.643658400951123	1
groupXV:227092-227175	-0.862943653537252	2.95428522031483	0.643668929575478	1
scaffold_515:2773-2859	-0.474985249116464	4.58137669226385	0.643759794419418	1
groupXXI:11355755-11355819	0.562474231473758	4.24016841644913	0.644774858672578	1
groupVI:12740026-12740091	1.19846950811202	2.9662869048687	0.645690840910951	1
groupXIX:14637571-14637635	1.1916181178019	2.96820597685714	0.645727615345853	1
groupVII:918295-918358	-0.322343059341935	4.38274133636649	0.649688653665997	1
groupXVI:7560788-7560853	0.48669821184148	2.96864424544855	0.650266535790875	1
groupIV:19861325-19861398	-0.124119454573571	12.1280362416848	0.663293513227044	1
groupXII:14221860-14221979	-0.204986269101205	6.41108703214657	0.664186657929322	1
groupXII:5709242-5709302	0.132369897271424	16.1273258158744	0.676921832934252	1
groupVIII:13314639-13314703	0.143194443020285	9.4226864415908	0.680554811082115	1
scaffold_112:167524-167593	0.411058054092449	4.27742721795012	0.682252520730136	1
groupIV:15981058-15981123	-0.387542184294756	3.24849245974268	0.704429876067768	1
groupXX:8726112-8726183	-0.127081971477102	9.46500519710189	0.704605049752249	1
groupXVI:14977157-14977267	0.889033185190437	3.12210166497141	0.71037310847977	1
groupXII:6893337-6893398	0.453253895694756	5.54425747022554	0.711495689901516	1
groupXV:16140387-16140446	0.683312389424858	3.02411809130882	0.712647178044606	1
groupXVII:2674302-2674364	-0.207494022651894	5.09218325982097	0.713271136215279	1
scaffold_168:64207-64268	0.688882365330169	3.04799945839366	0.718818642512447	1
groupI:454659-454718	0.440725377696148	4.96912058232027	0.72067616072532	1
scaffold_88:33649-33731	-0.401011875390924	5.79763843790172	0.720990577647203	1
groupXIX:11998241-11998300	-0.329289423290637	5.38311319707236	0.723508274402757	1
groupXIV:7945533-7945594	-0.18551462938558	9.38716512981943	0.726492973427891	1
groupVIII:13312757-13312819	-0.142648801123111	8.39196744160003	0.737268123467194	1
groupI:10096289-10096349	-0.135890350850122	8.37296319901821	0.738772554811748	1
groupXIX:6109376-6109439	-0.105744603071221	4.30656460308766	0.747768229436986	1
groupI:27651074-27651139	0.887671271308352	3.30231623617104	0.751659656246773	1
groupXI:6352423-6352489	0.186755534525102	3.13404806725102	0.756089163948995	1
groupXVII:10770546-10770603	0.386882334017039	3.12992101213345	0.767395240644914	1
groupXVII:10484751-10484850	-0.133612950940361	10.5883038604161	0.77446596372677	1
groupXIV:3002397-3002457	0.086578656061163	10.5272570422597	0.775390053105217	1
groupVI:9442447-9442506	-0.160036570554624	7.12231015434876	0.775702574714498	1
groupVII:15576882-15576941	-0.218716498309155	5.53852937466455	0.778172265620938	1
groupIV:15981522-15981584	-0.402234898255491	3.49480536082396	0.778183854759244	1
groupIV:8057644-8057707	-0.0819361381796272	8.61570180072339	0.783251048446121	1
groupVII:18314432-18314500	-0.0774738323066535	12.0912365538918	0.785313579386198	1
scaffold_47:208482-208542	0.109983939774246	10.3258198143039	0.795184478559168	1
groupIV:19861079-19861214	0.0856055351821538	9.70156603775506	0.798576258670144	1
groupXIV:3950428-3950487	-0.165616568974501	5.94170595946113	0.820724486771015	1
groupIV:29062717-29062782	0.0756434756013538	10.0689798644211	0.828661798265254	1
groupXIII:8540131-8540193	0.123553834294066	11.393086436098	0.829635323466256	1
groupVI:2032089-2032149	0.306511010123051	3.74248928250705	0.833313526437504	1
groupIV:24431239-24431300	-0.103315589270114	6.27093052326015	0.845226012143022	1
groupIII:13882351-13882411	0.269443627711706	5.18880740303729	0.850971351032593	1
groupIII:9959687-9959804	0.0640545815002612	12.9781636986954	0.857352807910154	1
groupIII:7312514-7312576	-0.0691633161775878	8.48466381820165	0.863853212119437	1
groupVI:4231017-4231080	-0.0493295620976442	12.7120021096919	0.877319871862736	1
scaffold_111:171286-171358	0.234166727394306	5.93292499511756	0.886829818949221	1
groupIII:13373086-13373148	0.0464001050209486	12.0779687078765	0.905396134689656	1
groupXIX:4785508-4785585	0.0443728276169603	9.6017737748977	0.905409195331204	1
groupXIII:9786232-9786292	-0.309760817467217	4.34288160048886	0.905528246504124	1
groupI:7684503-7684568	0.0448374180605154	16.2186727318276	0.908078056523849	1
groupXII:2446643-2446704	0.0449923891780419	11.3693021721395	0.922296941570168	1
groupII:7843033-7843091	0.0749408725012149	8.2878332677172	0.922369022887072	1
groupIX:1818333-1818401	-0.0267637441552103	11.859808318137	0.929343454149259	1
groupVII:15576709-15576770	-0.13124627423027	5.20215963928715	0.932480170393471	1
groupIII:7158672-7158730	0.0215530873187594	5.29689426922907	0.937986111321119	1
groupVI:9441397-9441459	0.161858908693906	5.32437534056159	0.941186890223826	1
groupIV:17761452-17761503	-0.00555432428234116	5.80891193809971	0.956121989460565	1
groupXI:1952931-1952991	-0.0171537974341369	11.3171129430799	0.95919999747888	1
groupXIII:6045058-6045118	0.0122585254250537	10.8476908237181	0.965099591130036	1
groupXI:11681066-11681128	0.0142582937380796	11.900403136487	0.968616509027553	1
groupXI:13028380-13028438	0.00980117108659406	10.5958984208075	0.981667741011143	1
groupXII:5709473-5709588	0.00471257227488434	15.8046715432736	0.988916648601913	1
groupX:6611941-6612001	0.00944942357496422	8.11287547502609	0.990395360070245	1
groupXIII:6430744-6430818	2.72844996921865	2.7011668957948	0.999999999999948	1
groupVI:14361741-14361854	2.72844996921865	2.7011668957948	0.999999999999948	1
groupXI:16672910-16672971	2.72844996921865	2.7011668957948	0.999999999999948	1
scaffold_27:2530854-2530913	-2.12158523418476	2.77973357389401	0.999999999999948	1
groupXVI:9514573-9514633	-2.12149419403923	2.7755441369485	0.999999999999948	1
groupIII:12515724-12515779	-2.12144668470886	2.77453098283301	0.999999999999948	1
groupVII:18655163-18655224	-2.12144668470886	2.77453098283301	0.999999999999948	1
groupI:19975563-19975607	-2.12144599495627	2.77450689172755	0.999999999999948	1
groupVII:23904760-23904823	-2.12139848720072	2.77349364408931	0.999999999999948	1
groupXVI:14996964-14997023	-2.12139779747107	2.77346955601663	0.999999999999948	1
scaffold_120:164285-164335	-2.12091728296534	2.75988868321781	0.999999999999948	1
groupVII:2477976-2478028	-2.12091728296534	2.75988868321781	0.999999999999948	1
groupXVI:14833530-14833588	-2.12091728296534	2.75988868321781	0.999999999999948	1
groupXIV:5857805-5857890	-2.12086910303037	2.7588517410181	0.999999999999948	1
groupXV:10098192-10098244	-2.12086910303037	2.7588517410181	0.999999999999948	1
groupI:27739855-27739917	-1.694332290188	2.73901450348974	0.999999999999948	1
groupII:22330818-22330870	-1.69419364494978	2.73372734948313	0.999999999999948	1
scaffold_48:11583-11647	-1.69380291758196	2.7240572163453	0.999999999999948	1
groupV:9625435-9625493	-1.69375465825389	2.72299225118609	0.999999999999948	1
groupVIII:4098622-4098702	-1.69366432309784	2.71879126724533	0.999999999999948	1
groupVIII:6669828-6669910	-1.6936636330548	2.71876683600179	0.999999999999948	1
groupXII:3074363-3074410	-1.6936636330548	2.71876683600179	0.999999999999948	1
groupI:19627622-19627700	-1.6936160683904	2.71772724081639	0.999999999999948	1
groupV:5281719-5281777	-1.6936160683904	2.71772724081639	0.999999999999948	1
groupX:13911970-13912024	-1.69361537837036	2.71770281305195	0.999999999999948	1
groupIX:20180197-20180259	-1.69313450492053	2.70386209627301	0.999999999999948	1
scaffold_157:17921-17981	-1.69313450492053	2.70386209627301	0.999999999999948	1
groupXVII:3674825-3674880	-1.69308626784904	2.70279869767011	0.999999999999948	1
groupXXI:9615173-9615234	-1.69308626784904	2.70279869767011	0.999999999999948	1
scaffold_1306:169-215	-1.69308626784904	2.70279869767011	0.999999999999948	1
groupXX:10492922-10492985	-1.69308626784904	2.70279869767011	0.999999999999948	1
groupIII:10422311-10422393	-1.69308626784904	2.70279869767011	0.999999999999948	1
scaffold_27:2467580-2467653	-1.69308626784904	2.70279869767011	0.999999999999948	1
groupIV:4469668-4469734	-1.69308626784904	2.70279869767011	0.999999999999948	1
groupVIII:6690004-6690066	-1.69303803238102	2.70173522965109	0.999999999999948	1
groupXVII:1337598-1337658	-1.69303803238102	2.70173522965109	0.999999999999948	1
groupVII:10503822-10503885	1.64645003007621	2.75829785784434	0.999999999999948	1
groupIX:14413884-14413943	1.64591981226773	2.77293961778944	0.999999999999948	1
groupXI:15620066-15620128	-1.08266879187587	2.66457119825051	0.999999999999948	1
groupXVI:2082599-2082645	-1.08266879187587	2.66457119825051	0.999999999999948	1
groupIV:23383508-23383553	-1.08266879187587	2.66457119825051	0.999999999999948	1
scaffold_27:1229159-1229225	-1.08266879187587	2.66457119825051	0.999999999999948	1
groupXVI:17209293-17209393	-1.08266879187587	2.66457119825051	0.999999999999948	1
groupII:5343952-5344008	-1.08253015695092	2.65924068480222	0.999999999999948	1
groupVIII:6008546-6008647	-1.08253015695092	2.65924068480222	0.999999999999948	1
groupIX:18425239-18425296	-1.08253015695092	2.65924068480222	0.999999999999948	1
groupXIV:6843819-6843866	-1.08253015695092	2.65924068480222	0.999999999999948	1
groupVII:26877912-26877992	-1.08253015695092	2.65924068480222	0.999999999999948	1
groupIII:6345758-6345815	-1.08253015695092	2.65924068480222	0.999999999999948	1
groupX:5936235-5936288	-1.08253015695092	2.65924068480222	0.999999999999948	1
groupX:10034970-10035028	-1.08253015695092	2.65924068480222	0.999999999999948	1
groupXIV:13304102-13304166	-1.08253015695092	2.65924068480222	0.999999999999948	1
groupXV:7049007-7049056	-1.08253015695092	2.65924068480222	0.999999999999948	1
groupXVI:2084285-2084331	-1.08253015695092	2.65924068480222	0.999999999999948	1
scaffold_131:151159-151210	-1.08252946664003	2.65921590424916	0.999999999999948	1
groupVII:15511488-15511542	-1.08252946664003	2.65921590424916	0.999999999999948	1
groupX:12788074-12788176	-1.08252946664003	2.65921590424916	0.999999999999948	1
groupXXI:623781-623840	-1.08252946664003	2.65921590424916	0.999999999999948	1
groupI:19254030-19254117	-1.08252946664003	2.65921590424916	0.999999999999948	1
groupXXI:5376380-5376442	-1.08252946664003	2.65921590424916	0.999999999999948	1
groupXIV:598136-598188	-1.08252946664003	2.65921590424916	0.999999999999948	1
groupXII:15760083-15760181	-1.08252946664003	2.65921590424916	0.999999999999948	1
scaffold_269:32992-33046	-1.08252946664003	2.65921590424916	0.999999999999948	1
scaffold_367:13155-13212	-1.08252946664003	2.65921590424916	0.999999999999948	1
groupXI:16044378-16044438	-1.08252946664003	2.65921590424916	0.999999999999948	1
groupVII:7511629-7511726	-1.08252946664003	2.65921590424916	0.999999999999948	1
groupVIII:16889995-16890051	-1.08252946664003	2.65921590424916	0.999999999999948	1
groupXVIII:7794308-7794364	0.849194115308469	2.71741853960751	0.999999999999948	1
groupX:6558940-6559007	0.849194115308469	2.71741853960751	0.999999999999948	1
groupVI:4241026-4241102	0.849054790072632	2.72270773887226	0.999999999999948	1
groupX:7302093-7302145	0.849054790072632	2.72270773887226	0.999999999999948	1
groupXIII:1995265-1995320	0.238685549567479	2.7575377550829	0.999999999999948	1
scaffold_184:116728-116783	0.238685549567479	2.7575377550829	0.999999999999948	1
groupI:20737512-20737567	0.238685549567479	2.7575377550829	0.999999999999948	1
groupIV:22562392-22562455	0.238637314099461	2.75857480301378	0.999999999999948	1
groupXV:16132785-16132845	0.238589077027969	2.75961176959207	0.999999999999948	1
groupXXI:9943830-9943890	0.238589077027969	2.75961176959207	0.999999999999948	1
groupXX:2072763-2072884	0.238589077027969	2.75961176959207	0.999999999999948	1
groupVI:3513188-3513235	0.237391291760494	2.7941217347679	0.999999999999948	1
groupXV:7721799-7721858	-0.189145521081875	2.81214060584038	0.999999999999948	1
groupVI:2917005-2917066	-2.02308133378432	2.75781471730669	0.999999999999993	1
scaffold_593:11419-11484	0.362040924292846	3.52325484062664	0.999999999999993	1
groupXII:15406281-15406340	-0.0341801187467247	2.90614051066177	0.999999999999993	1
groupXVIII:11931358-11931428	0.623048728078963	2.79947120357405	0.999999999999994	1
groupIV:9777758-9777818	-0.168594941249085	3.29262085011382	0.999999999999996	1
scaffold_163:135702-135758	-0.177959918849508	2.9214071712818	0.999999999999997	1
groupV:11138863-11138921	0.86414508374179	3.02875517988073	0.999999999999997	1
groupXVIII:11810954-11811011	-0.202648873517352	2.83367463872874	0.999999999999997	1
groupIV:19650922-19650981	-0.186555013093521	2.81112861860509	0.999999999999998	1
groupIII:7383409-7383460	0.571125440990029	2.81582761029886	0.999999999999998	1
groupXIV:11562306-11562360	-0.196164871131571	2.84290129179111	0.999999999999998	1
scaffold_27:24780-24835	-0.542388620015592	2.88046865354837	0.999999999999999	1
groupII:13500070-13500127	0.65625092233246	2.95491706484336	0.999999999999999	1
groupVII:14122973-14123037	0.24917468040363	2.88541016965372	0.999999999999999	1
groupI:11723097-11723164	0.573688571238276	3.2860085023918	1	1
groupXII:7878168-7878231	0.98209392706794	3.12290005365465	1	1
groupII:7666673-7666731	0.0494964537730024	3.12791110443938	1	1
groupI:6233125-6233185	0.0358169072094501	4.24796346997833	1	1
groupXXI:817466-817523	-0.52857819676491	2.8784927576166	1	1
scaffold_128:13282-13372	-0.116159418810598	3.89388245920448	1	1
groupVII:12552018-12552080	-0.0200345853018928	4.27928693937627	1	1
groupXII:12846281-12846339	1.9317235819485	2.64262848275988	1	1
groupIII:9623789-9623838	1.9317235819485	2.64262848275988	1	1
groupXIII:8444624-8444683	1.9317235819485	2.64262848275988	1	1
groupXI:4320274-4320333	1.9317235819485	2.64262848275988	1	1
groupIX:14455463-14455531	1.9317235819485	2.64262848275988	1	1
groupI:16129771-16129839	1.9317235819485	2.64262848275988	1	1
groupXI:1784109-1784171	1.9317235819485	2.64262848275988	1	1
groupX:6764118-6764173	1.9317235819485	2.64262848275988	1	1
scaffold_48:186309-186378	1.9317235819485	2.64262848275988	1	1
groupXV:3517190-3517249	1.9317235819485	2.64262848275988	1	1
groupIII:9743418-9743476	-1.79755208573083	2.73370283229396	1	1
groupXV:9653699-9653757	-1.79744921240915	2.73370283229396	1	1
scaffold_413:16546-16602	-1.79620993184506	2.7337518668707	1	1
groupII:3959741-3959797	-1.79521841776878	2.7337518668707	1	1
groupXIII:15710036-15710094	1.64578117734278	2.77814094495342	1	1
scaffold_337:24135-24188	1.4555650446511	2.88307058879266	1	1
groupXIV:1634883-1634938	1.40753093583192	2.7606123101853	1	1
groupIII:7999679-7999733	1.30477595919978	2.75945913394584	1	1
scaffold_1306:3536-3581	-1.08199993914244	2.64401167862304	1	1
groupXX:557357-557419	-1.08199993914244	2.64401167862304	1	1
groupXIII:10404326-10404457	-1.08199993914244	2.64401167862304	1	1
groupXI:14972724-14972779	-1.08199993914244	2.64401167862304	1	1
groupII:22386884-22386942	-1.08199993914244	2.64401167862304	1	1
groupXIV:14816692-14816747	-1.08199993914244	2.64401167862304	1	1
groupXV:7577437-7577500	-1.08199993914244	2.64401167862304	1	1
groupIII:10249739-10249799	-1.08199993914244	2.64401167862304	1	1
groupXI:6633471-6633532	-1.08199993914244	2.64401167862304	1	1
groupI:9405062-9405114	-1.08199993914244	2.64401167862304	1	1
groupXIV:15233336-15233392	-1.08199993914244	2.64401167862304	1	1
scaffold_112:176147-176211	-1.08199993914244	2.64401167862304	1	1
groupXVII:10624456-10624517	-1.08199993914244	2.64401167862304	1	1
groupIV:30708772-30708831	-1.08199993914244	2.64401167862304	1	1
groupXI:10972988-10973091	-1.08199993914244	2.64401167862304	1	1
scaffold_225:50436-50596	-1.08195164639343	2.64292026312322	1	1
groupXX:10303720-10303780	-1.08195164639343	2.64292026312322	1	1
groupIV:23397395-23397482	-1.08195164639343	2.64292026312322	1	1
groupXIX:3091862-3091934	-1.08195164639343	2.64292026312322	1	1
groupXV:6144713-6144761	-1.08195164639343	2.64292026312322	1	1
groupIV:11482755-11482839	-1.08195164639343	2.64292026312322	1	1
groupI:17520039-17520103	-1.08195164639343	2.64292026312322	1	1
groupXI:12802905-12802964	-1.08195164639343	2.64292026312322	1	1
groupXIV:10268850-10268916	-1.08195164639343	2.64292026312322	1	1
groupXIII:10359568-10359629	-1.08195164639343	2.64292026312322	1	1
groupXIX:10257850-10257939	-1.08195164639343	2.64292026312322	1	1
groupX:6183533-6183593	-1.08195164639343	2.64292026312322	1	1
groupIV:19860886-19860937	-1.08195164639343	2.64292026312322	1	1
groupX:12676632-12676684	1.03531546429812	2.81288240575141	1	1
groupXXI:7414925-7414987	1.0347856461208	2.82725063190379	1	1
groupVI:9441897-9441960	-1.01263739394421	2.9772376743881	1	1
groupXX:10881914-10881972	0.849771935555066	2.7014510658866	1	1
groupVI:16694558-16694610	0.849771935555066	2.7014510658866	1	1
groupXVII:11345769-11345830	0.849771935555066	2.7014510658866	1	1
groupI:21693151-21693209	0.849771935555066	2.7014510658866	1	1
groupXIV:10391609-10391668	0.849771935555066	2.7014510658866	1	1
groupI:26782111-26782174	0.849723642806059	2.70251455501946	1	1
groupI:19596700-19596774	0.849723642806059	2.70251455501946	1	1
groupIII:2061907-2061969	0.849723642806059	2.70251455501946	1	1
groupI:8632936-8632993	0.849723642806059	2.70251455501946	1	1
groupXIII:1574573-1574631	0.849723642806059	2.70251455501946	1	1
groupIX:14920237-14920313	0.849723642806059	2.70251455501946	1	1
groupII:5759018-5759080	0.849723642806059	2.70251455501946	1	1
groupXIII:16057355-16057414	0.849723642806059	2.70251455501946	1	1
scaffold_156:1023-1081	0.782279576811939	2.8005158633801	1	1
scaffold_47:246722-246780	0.729719912771056	3.08136841457362	1	1
groupIX:16925733-16925788	0.585798099190349	3.07499931269429	1	1
groupIX:17604668-17604729	-0.528816706085966	2.87851620397634	1	1
groupIX:9667717-9667785	0.499034042326519	2.85159375480068	1	1
groupXVI:6108737-6108808	0.486008097688953	2.81991811931117	1	1
groupXXI:9149839-9149901	0.459093213907432	3.3998728447763	1	1
groupVIII:13314013-13314079	0.435829424259973	3.32142998812354	1	1
scaffold_37:1093855-1093914	0.430491264533266	2.91775581873724	1	1
groupVI:12333162-12333224	-0.408890925476096	3.05066328681847	1	1
groupXIX:8106153-8106218	-0.392974266150475	3.8732252175699	1	1
groupII:18491000-18491062	0.368810446659086	3.04330369722018	1	1
groupVII:366089-366145	-0.280795415407053	2.9241905562392	1	1
groupXII:17643819-17643930	-0.271994282953784	3.02616724422751	1	1
groupIV:8232594-8232651	-0.201456745035535	3.39317746023243	1	1
groupXVI:11989002-11989059	-0.200879841495476	2.83164905917635	1	1
groupIII:7841138-7841203	-0.200597448012645	2.83164905917635	1	1
groupXV:247921-247999	-0.196025526556625	2.8141643050789	1	1
groupXII:3739726-3739781	-0.152433141297038	2.95280146520689	1	1
groupXIII:8233858-8233924	0.134692989149297	2.78887547394788	1	1
groupIV:31330245-31330303	0.133184210200348	3.18399194865204	1	1
groupXVII:9823756-9823829	0.12627320540483	3.86697106259413	1	1
groupIX:5231300-5231361	0.0969167579272059	3.71563681798522	1	1
groupXIV:7046415-7046476	-0.0811862454772556	5.23151919620019	1	1
groupXIX:15173696-15173762	0.074022135080874	6.11292910954728	1	1
groupV:7865292-7865352	0.0721310416578107	3.45129806369834	1	1
groupXVIII:16090731-16090801	0.0530703237610179	3.09264309553801	1	1
groupVI:4807317-4807377	0.0326020094256572	3.19801693157418	1	1
groupXVI:12234175-12234258	0.011925468378278	4.79342853785066	1	1
groupXIX:4785047-4785120	0.000802048395498642	5.81862263012938	1	1
scaffold_54:976144-976200	0	2.58109387588854	1	1
groupXII:17856808-17856866	0	2.58109387588854	1	1
groupIV:18648411-18648469	0	2.58109387588854	1	1
groupVII:11758060-11758145	0	2.58109387588854	1	1
groupVII:4252200-4252266	0	2.58109387588854	1	1
groupIX:14971197-14971282	0	2.58109387588854	1	1
groupXXI:1973219-1973264	0	2.58109387588854	1	1
groupX:5792136-5792200	0	2.58109387588854	1	1
groupXIV:14735354-14735405	0	2.58109387588854	1	1
groupXII:18372931-18372990	0	2.58109387588854	1	1
groupXII:2603818-2603874	0	2.58109387588854	1	1
groupVII:12189136-12189196	0	2.58109387588854	1	1
groupXIX:20007939-20008001	0	2.58109387588854	1	1
groupIV:23383237-23383297	0	2.58109387588854	1	1
groupXII:12449502-12449575	0	2.58109387588854	1	1
groupXVII:5980945-5981021	0	2.58109387588854	1	1
groupXIII:11379804-11379871	0	2.58109387588854	1	1
groupV:10870918-10870975	0	2.58109387588854	1	1
scaffold_385:20896-20980	0	2.58109387588854	1	1
scaffold_269:40878-40932	0	2.58109387588854	1	1
groupX:12205575-12205633	0	2.58109387588854	1	1
groupIV:5843202-5843255	0	2.58109387588854	1	1
groupXIII:2241604-2241662	0	2.58109387588854	1	1
groupIII:7062504-7062559	0	2.58109387588854	1	1
groupX:3037044-3037107	0	2.58109387588854	1	1
groupVIII:9223745-9223790	0	2.58109387588854	1	1
groupIV:26601303-26601361	0	2.58109387588854	1	1
groupXV:9447552-9447617	0	2.58109387588854	1	1
groupXIII:9959237-9959302	0	2.58109387588854	1	1
scaffold_106:250669-250731	0	2.58109387588854	1	1
groupVI:3648953-3649013	0	2.58109387588854	1	1
scaffold_89:334187-334246	0	2.58109387588854	1	1
groupX:8827946-8828012	0	2.58109387588854	1	1
scaffold_311:7632-7694	0	2.58109387588854	1	1
groupIV:28741586-28741647	0	2.58109387588854	1	1
groupX:9905454-9905512	0	2.58109387588854	1	1
scaffold_54:160704-160771	0	2.58109387588854	1	1
groupXVIII:15965782-15965837	0	2.58109387588854	1	1
scaffold_114:81557-81644	0	2.58109387588854	1	1
groupXI:5674084-5674141	0	2.58109387588854	1	1
scaffold_27:2480923-2480986	0	2.58109387588854	1	1
groupVI:11610977-11611045	0	2.58109387588854	1	1
groupIX:18016830-18016878	0	2.58109387588854	1	1
groupXX:8747275-8747342	0	2.58109387588854	1	1
scaffold_58:624884-624947	0	2.58109387588854	1	1
groupXI:10881248-10881313	0	2.58109387588854	1	1
groupXVI:2179107-2179170	0	2.58109387588854	1	1
groupII:17418119-17418183	0	2.58109387588854	1	1
groupII:13734931-13734988	0	2.58109387588854	1	1
groupX:9494676-9494738	0	2.58109387588854	1	1
groupXII:1162852-1162907	0	2.58109387588854	1	1
groupIX:17057116-17057174	0	2.58109387588854	1	1
groupXIV:14645974-14646024	0	2.58109387588854	1	1
groupVII:21534369-21534434	0	2.58109387588854	1	1
groupXV:6267283-6267340	0	2.58109387588854	1	1
groupXX:18098951-18099009	0	2.58109387588854	1	1
groupXX:8266916-8266967	0	2.58109387588854	1	1
scaffold_268:6986-7039	0	2.58109387588854	1	1
groupXIX:16651450-16651527	0	2.58109387588854	1	1
scaffold_76:396224-396272	0	2.58109387588854	1	1
scaffold_225:23789-23867	0	2.58109387588854	1	1
scaffold_121:235386-235443	0	2.58109387588854	1	1
groupXX:10576614-10576672	0	2.58109387588854	1	1
groupXII:18369535-18369595	0	2.58109387588854	1	1
groupVI:9394888-9394945	0	2.58109387588854	1	1
groupIX:15522771-15522828	0	2.58109387588854	1	1
groupVII:229239-229299	0	2.58109387588854	1	1
scaffold_218:52474-52542	0	2.58109387588854	1	1
groupXII:12031371-12031427	0	2.58109387588854	1	1
groupI:27580126-27580178	0	2.58109387588854	1	1
groupXVIII:10584792-10584858	0	2.58109387588854	1	1
groupXXI:727668-727720	0	2.58109387588854	1	1
scaffold_280:51650-51707	0	2.58109387588854	1	1
groupXV:2490340-2490406	0	2.58109387588854	1	1
groupI:10600100-10600160	0	2.58109387588854	1	1
groupVII:716711-716768	0	2.58109387588854	1	1
scaffold_69:195208-195269	0	2.58109387588854	1	1
groupI:4848458-4848518	0	2.58109387588854	1	1
groupXX:16570569-16570630	0	2.58109387588854	1	1
groupI:483593-483656	0	2.58109387588854	1	1
groupVII:821869-821947	0	2.58109387588854	1	1
groupIV:23232865-23232920	0	2.58109387588854	1	1
groupXVIII:3392833-3392876	0	2.58109387588854	1	1
groupXI:581816-581871	0	2.58109387588854	1	1
scaffold_1443:4292-4345	0	2.58109387588854	1	1
groupXVI:15766409-15766478	0	2.58109387588854	1	1
groupXIII:13022583-13022651	0	2.58109387588854	1	1
groupVIII:19219730-19219812	0	2.58109387588854	1	1
groupIII:6778539-6778599	0	2.58109387588854	1	1
groupXIX:4773065-4773130	0	2.58109387588854	1	1
groupVII:27225287-27225341	0	2.58109387588854	1	1
groupI:8138664-8138734	0	2.58109387588854	1	1
groupXVI:7217183-7217262	0	2.58109387588854	1	1
groupII:19026706-19026788	0	2.58109387588854	1	1
groupXIX:9449634-9449706	0	2.58109387588854	1	1
scaffold_48:4800-4869	0	2.58109387588854	1	1
groupI:19866401-19866478	0	2.58109387588854	1	1
groupXI:15302164-15302226	0	2.58109387588854	1	1
groupXIX:600866-600920	0	2.58109387588854	1	1
groupI:4000621-4000678	0	2.58109387588854	1	1
groupIX:15488177-15488236	0	2.58109387588854	1	1
groupXI:693823-693892	0	2.58109387588854	1	1
groupXVI:8143998-8144040	0	2.58109387588854	1	1
groupX:1928700-1928764	0	2.58109387588854	1	1
scaffold_1306:5222-5267	0	2.58109387588854	1	1
groupXVIII:12802258-12802338	0	2.58109387588854	1	1
scaffold_48:1064116-1064179	0	2.58109387588854	1	1
groupXI:5433971-5434033	0	2.58109387588854	1	1
groupXVI:12014626-12014683	0	2.58109387588854	1	1
scaffold_48:189579-189648	0	2.58109387588854	1	1
scaffold_56:915290-915354	0	2.58109387588854	1	1
groupVII:23843059-23843162	0	2.58109387588854	1	1
groupII:8650334-8650386	0	2.58109387588854	1	1
groupIV:17088765-17088825	0	2.58109387588854	1	1
groupXV:8675159-8675220	0	2.58109387588854	1	1
scaffold_175:18407-18466	0	2.58109387588854	1	1
groupI:717107-717181	0	2.58109387588854	1	1
groupXVI:7623928-7623986	0	2.58109387588854	1	1
groupVII:9576130-9576186	0	2.58109387588854	1	1
groupIX:16497084-16497134	0	2.58109387588854	1	1
groupXVI:17970775-17970834	0	2.58109387588854	1	1
groupVIII:19217249-19217323	0	2.58109387588854	1	1
groupXVI:4532608-4532665	0	2.58109387588854	1	1
scaffold_197:14373-14426	0	2.58109387588854	1	1
groupXIII:16544331-16544403	0	2.58109387588854	1	1
scaffold_1184:5070-5139	0	2.58109387588854	1	1
groupI:22411367-22411411	0	2.58109387588854	1	1
groupVII:568693-568754	0	2.58109387588854	1	1
groupXIV:453278-453334	0	2.58109387588854	1	1
groupXX:10739556-10739618	0	2.58109387588854	1	1
groupVI:16045334-16045400	0	2.58109387588854	1	1
groupXIX:6080878-6080940	0	2.58109387588854	1	1
groupXII:17802882-17802927	0	2.58109387588854	1	1
groupVI:16861253-16861335	0	2.58109387588854	1	1
groupXX:1889027-1889080	0	2.58109387588854	1	1
groupVI:17049060-17049118	0	2.58109387588854	1	1
groupIV:4172951-4173000	0	2.58109387588854	1	1
groupXII:14203796-14203852	0	2.58109387588854	1	1
scaffold_48:1542252-1542312	0	2.58109387588854	1	1
groupIX:14360793-14360870	0	2.58109387588854	1	1
groupXII:10905568-10905658	0	2.58109387588854	1	1
groupXX:16043309-16043365	0	2.58109387588854	1	1
groupXV:15589080-15589122	0	2.58109387588854	1	1
groupX:9771291-9771342	0	2.58109387588854	1	1
groupIII:7227897-7227960	0	2.58109387588854	1	1
groupXX:3608457-3608517	0	2.58109387588854	1	1
groupXIV:11273398-11273441	0	2.58109387588854	1	1
groupXVI:2297853-2297921	0	2.58109387588854	1	1
groupVI:7852438-7852489	0	2.58109387588854	1	1
groupIX:16473612-16473653	0	2.58109387588854	1	1
groupXII:5559991-5560045	0	2.58109387588854	1	1
groupXIV:14934664-14934724	0	2.58109387588854	1	1
groupXX:10138924-10138970	0	2.58109387588854	1	1
groupIX:17718332-17718381	0	2.58109387588854	1	1
scaffold_128:139099-139189	0	2.58109387588854	1	1
groupI:15938198-15938241	0	2.58109387588854	1	1
scaffold_554:7448-7485	0	2.58109387588854	1	1
scaffold_119:54400-54456	0	2.58109387588854	1	1
groupXXI:9498049-9498106	0	2.58109387588854	1	1
groupIV:8527203-8527254	0	2.58109387588854	1	1
groupVII:24378643-24378696	0	2.58109387588854	1	1
scaffold_225:50606-50737	0	2.58109387588854	1	1
groupI:21040091-21040129	0	2.58109387588854	1	1
groupXVIII:3965834-3965904	0	2.58109387588854	1	1
groupII:11866024-11866117	0	2.58109387588854	1	1
groupVIII:11369447-11369498	0	2.58109387588854	1	1
groupXV:2777702-2777758	0	2.58109387588854	1	1
groupIV:23682134-23682221	0	2.58109387588854	1	1
scaffold_129:150794-150864	0	2.58109387588854	1	1
groupXX:18054642-18054702	0	2.58109387588854	1	1
groupI:1836078-1836148	0	2.58109387588854	1	1
groupX:9418959-9419003	0	2.58109387588854	1	1
groupXI:4975985-4976053	0	2.58109387588854	1	1
groupXVII:1171751-1171815	0	2.58109387588854	1	1
scaffold_58:78323-78383	0	2.58109387588854	1	1
groupXI:10935756-10935825	0	2.58109387588854	1	1
scaffold_223:77854-77913	0	2.58109387588854	1	1
groupII:11880764-11880825	0	2.58109387588854	1	1
groupXX:18149444-18149504	0	2.58109387588854	1	1
groupXV:12120161-12120237	0	2.58109387588854	1	1
groupIX:20009103-20009141	0	2.58109387588854	1	1
groupXV:252946-253008	0	2.58109387588854	1	1
groupI:26523613-26523684	0	2.58109387588854	1	1
groupXX:9290682-9290785	0	2.58109387588854	1	1
groupI:1916210-1916309	0	2.58109387588854	1	1
scaffold_147:113832-113917	0	2.58109387588854	1	1
groupII:5596657-5596722	0	2.58109387588854	1	1
scaffold_101:374593-374652	0	2.58109387588854	1	1
groupXX:7468351-7468420	0	2.58109387588854	1	1
groupVII:18309278-18309340	0	2.58109387588854	1	1
groupXVI:11000400-11000471	0	2.58109387588854	1	1
groupVII:539482-539535	0	2.58109387588854	1	1
groupX:208315-208365	0	2.58109387588854	1	1
scaffold_634:5737-5810	0	2.58109387588854	1	1
groupVII:17347422-17347510	0	2.58109387588854	1	1
groupXVII:12350908-12350976	0	2.58109387588854	1	1
groupXI:4925484-4925543	0	2.58109387588854	1	1
groupVI:9931925-9931999	0	2.58109387588854	1	1
groupXIII:16020291-16020356	0	2.58109387588854	1	1
groupVI:7358931-7358980	0	2.58109387588854	1	1
groupVI:619042-619121	0	2.58109387588854	1	1
groupXIX:17886955-17887013	0	2.58109387588854	1	1
groupVII:13783773-13783834	0	2.58109387588854	1	1
groupIX:12931998-12932055	0	2.58109387588854	1	1
scaffold_37:640589-640643	0	2.58109387588854	1	1
scaffold_172:70859-70917	0	2.58109387588854	1	1
groupXX:13888805-13888863	0	2.58109387588854	1	1
groupXIV:7676543-7676612	0	2.58109387588854	1	1
groupXVII:10418700-10418766	0	2.58109387588854	1	1
groupVII:9676284-9676357	0	2.58109387588854	1	1
groupI:3364829-3364911	0	2.58109387588854	1	1
groupIV:28308118-28308191	0	2.58109387588854	1	1
groupVII:17133633-17133686	0	2.58109387588854	1	1
groupII:911083-911146	0	2.58109387588854	1	1
groupVII:18638571-18638634	0	2.58109387588854	1	1
groupVII:265389-265462	0	2.58109387588854	1	1
groupVII:6330860-6330933	0	2.58109387588854	1	1
groupIV:27395184-27395241	0	2.58109387588854	1	1
groupVIII:6379372-6379434	0	2.58109387588854	1	1
groupIV:32151974-32152026	0	2.58109387588854	1	1
groupXIV:6176955-6177011	0	2.58109387588854	1	1
groupVII:26296487-26296540	0	2.58109387588854	1	1
groupI:12841397-12841442	0	2.58109387588854	1	1
scaffold_47:1524636-1524684	0	2.58109387588854	1	1
groupIX:12342904-12342993	0	2.58109387588854	1	1
groupXI:5498200-5498286	0	2.58109387588854	1	1
groupIX:6116472-6116531	0	2.58109387588854	1	1
groupIX:6419649-6419733	0	2.58109387588854	1	1
scaffold_686:7041-7103	0	2.58109387588854	1	1
scaffold_225:50311-50418	0	2.58109387588854	1	1
groupIII:5039188-5039249	0	2.58109387588854	1	1
scaffold_294:6932-6987	0	2.58109387588854	1	1
groupXX:3997131-3997179	0	2.58109387588854	1	1
scaffold_701:9346-9419	0	2.58109387588854	1	1
groupX:262644-262703	0	2.58109387588854	1	1
groupVIII:11542030-11542081	0	2.58109387588854	1	1
groupV:6743137-6743195	0	2.58109387588854	1	1
groupVII:20887666-20887734	0	2.58109387588854	1	1
groupIV:10307400-10307457	0	2.58109387588854	1	1
groupVII:25185066-25185132	0	2.58109387588854	1	1
groupIII:388352-388402	0	2.58109387588854	1	1
groupVII:19210154-19210228	0	2.58109387588854	1	1
groupI:23189757-23189828	0	2.58109387588854	1	1
groupXVI:11474359-11474425	0	2.58109387588854	1	1
groupVII:229510-229555	0	2.58109387588854	1	1
groupXIX:6643459-6643532	0	2.58109387588854	1	1
groupIX:15214371-15214431	0	2.58109387588854	1	1
groupII:13801084-13801141	0	2.58109387588854	1	1
groupIII:4490393-4490454	0	2.58109387588854	1	1
groupXI:1901861-1901948	0	2.58109387588854	1	1
groupXVII:11298345-11298450	0	2.58109387588854	1	1
groupXVIII:14079102-14079157	0	2.58109387588854	1	1
groupXIX:13665646-13665704	0	2.58109387588854	1	1
groupIV:23089656-23089715	0	2.58109387588854	1	1
groupXVI:2945949-2945997	0	2.58109387588854	1	1
groupIX:3597631-3597689	0	2.58109387588854	1	1
groupIX:14505542-14505598	0	2.58109387588854	1	1
groupX:9048343-9048390	0	2.58109387588854	1	1
scaffold_150:82909-82981	0	2.58109387588854	1	1
groupII:18573403-18573456	0	2.58109387588854	1	1
groupXX:9725239-9725298	0	2.58109387588854	1	1
groupXX:7540708-7540784	0	2.58109387588854	1	1
groupIX:543979-544035	0	2.58109387588854	1	1
groupV:1575866-1575913	0	2.58109387588854	1	1
groupIII:5445651-5445700	0	2.58109387588854	1	1
groupIV:13321259-13321319	0	2.58109387588854	1	1
groupXIX:8874663-8874721	0	2.58109387588854	1	1
groupVIII:11101223-11101284	0	2.58109387588854	1	1
groupV:5801637-5801685	0	2.58109387588854	1	1
groupII:9962460-9962505	0	2.58109387588854	1	1
scaffold_172:165074-165132	0	2.58109387588854	1	1
groupII:18435022-18435093	0	2.58109387588854	1	1
groupXX:3535878-3535933	0	2.58109387588854	1	1
groupX:3870562-3870618	0	2.58109387588854	1	1
scaffold_181:87368-87435	0	2.58109387588854	1	1
groupVII:831198-831263	0	2.58109387588854	1	1
groupXX:11756325-11756363	0	2.58109387588854	1	1
groupX:1930877-1930947	0	2.58109387588854	1	1
groupII:264092-264147	0	2.58109387588854	1	1
groupXI:12334328-12334387	0	2.58109387588854	1	1
groupXIV:543457-543575	0	2.58109387588854	1	1
scaffold_48:215154-215218	0	2.58109387588854	1	1
scaffold_48:1395527-1395589	0	2.58109387588854	1	1
groupXVI:13057105-13057158	0	2.58109387588854	1	1
groupVI:14464064-14464106	0	2.58109387588854	1	1
groupVI:16729175-16729225	0	2.58109387588854	1	1
groupIV:26157025-26157085	0	2.58109387588854	1	1
groupVI:16079221-16079291	0	2.58109387588854	1	1
groupX:11597786-11597840	0	2.58109387588854	1	1
scaffold_129:176734-176788	0	2.58109387588854	1	1
groupXIII:12079487-12079564	0	2.58109387588854	1	1
groupXII:6725363-6725425	0	2.58109387588854	1	1
groupX:3702004-3702065	0	2.58109387588854	1	1

## Sheet: Sheet2
Sergey Rastorguev, e-mail rastorgueff@gmail.com
Differential miRNA expression in the three-spined stickleback (Gasterosteus aculeatus): evolutionary adaptation and immediate response to environmental changes
S.M. Rastorguev1, A.V. Nedoluzhko1, N.M. Gruzdeva1, E.S. Boulygina1, F.S. Sharko2, A.S. Ibragimova1, S.V. Tsygankova1, A.V. Artemov2, K.G. Skryabin1,2,3, E.B. Prokhortchouk2,3
1 National Research Center “Kurchatov Institute”, Kurchatov sq. 1, 123182 Moscow, Russia.
2 Institute of Bioengineering, Research Center of Biotechnology of the Russian Academy of Sciences. 33, bld. 2 Leninsky Ave., Moscow 119071, Russia
3 Lomonosov Moscow State University, Faculty of Biology, Leninskie Gory 1-12, 119991 Moscow, Russia.
corresponding author:
Sergey Rastorguev, e-mail rastorgueff@gmail.com
