# Supplementary material for: Differential miRNA expression in the three-spined stickleback, response to environmental changes
Source: Sci Rep. 2017 Dec 22;7:18089. doi: 10.1038/s41598-017-18128-w (PMC5741757; doi:10.1038/s41598-017-18128-w)
Supplement: Supplementary file 3 — Supplementary Dataset 3 [file 41598_2017_18128_MOESM3_ESM.xls]

## Sheet: Sheet1
differences miRNA gene expression between marine control and freshwater-kept marine samples
miRNA positions	logFC	logCPM	PValue	FDR
groupIV:29062313-29062378	1.93428204520067	7.74572112321691	2.82145847550363e-06	0.00217941090717324
groupIII:13373086-13373148	-1.74577856299931	11.5108828889777	5.19525841996004e-06	0.00217941090717324
groupII:7843531-7843590	-1.36033084180596	13.0972634145086	8.68304608205909e-06	0.00221096805112035
groupXIII:1082988-1083049	2.47875271127902	6.05827512336636	1.05409680625523e-05	0.00221096805112035
groupXI:11681066-11681128	-1.70896821395901	11.3609635914106	1.76401893985374e-05	0.00296002378107458
groupXVI:9147723-9147783	2.09158990446635	7.19701579632109	2.68403158768902e-05	0.00357973234893505
groupXIII:6045058-6045118	-1.54118454939635	10.3572588676893	2.98666584535702e-05	0.00357973234893505
groupI:25004811-25004872	-1.34324781961773	10.7641515430609	4.4469671081844e-05	0.00466375675470839
groupXIX:15173696-15173762	1.99875472723528	7.30611085677235	7.40323226412244e-05	0.00624633287929697
groupVIII:13314639-13314703	-1.5532563182768	8.88931874737604	7.44497363444215e-05	0.00624633287929697
scaffold_280:41975-42033	2.32369829417573	6.62156234011533	0.000213423352422641	0.0162783811529632
groupXI:379417-379477	-1.45568697659025	14.7030949583084	0.000463657509086141	0.0291363188780766
groupXVI:18014357-18014419	-1.18702824118916	10.7128428317497	0.000477585934780618	0.0291363188780766
groupIII:13603687-13603752	1.63352824036888	12.5196455697293	0.000486184105236081	0.0291363188780766
groupXVI:9691254-9691314	1.15983808055292	13.0040316982304	0.000605264690960982	0.0338544717144176
groupXIV:7046415-7046476	1.92549888021595	6.34210182772239	0.000732117309830353	0.0383904014342291
groupXII:2446643-2446704	1.61753628930275	12.4396410860786	0.000818011349941316	0.0403712660353391
groupIV:26242548-26242604	1.09620421889146	12.1765161818218	0.000921812597192217	0.0429667093913483
groupIV:24431239-24431300	1.91447502245114	7.4925518736543	0.00121587224442475	0.0513217738877528
groupXII:14221860-14221979	1.63016144103426	7.4760888746956	0.00122340342998219	0.0513217738877528
scaffold_80:401215-401343	-1.86295340234359	6.20897514433178	0.00134570683247001	0.0525372730211969
groupXVI:6984230-6984328	1.71832773699867	8.10672970966005	0.00137761621748073	0.0525372730211969
groupXI:1675430-1675553	-1.04357382912143	13.2269506007908	0.00182689754472271	0.0666420452183631
groupXIV:3950428-3950487	-1.51417077980471	5.61045893174301	0.00205773865762139	0.0698932406983601
groupIX:18423926-18423985	-2.22977778168412	4.51146296297213	0.00208263530090465	0.0698932406983601
groupI:10096289-10096349	-1.004988332695	8.11432706148222	0.00330525048014327	0.106657890493854
groupXIII:15448382-15448445	1.37708685101933	5.94692036143763	0.00388838730745339	0.120828035220496
groupX:6611941-6612001	-1.10668064505504	7.766101991135	0.00451996425343657	0.135437500308331
groupVII:14692605-14692670	1.40646673509703	10.6395812060268	0.00470693081185188	0.136176377625646
groupVI:4232500-4232564	3.61620782842345	4.40144718083521	0.00536216895860735	0.149961991875719
groupXVI:14977157-14977267	2.43395938194977	3.57774544716823	0.00726494113680933	0.192399863552639
groupXV:12920266-12920330	3.42092550942338	3.109101455419	0.0073382546289445	0.192399863552639
groupVI:4232335-4232426	0.841199727156499	13.3048189267763	0.00829547226569256	0.204266006400958
groupIV:4267178-4267236	1.25969075458106	9.65399771058667	0.00851394675387907	0.204266006400958
groupIX:17408996-17409059	-1.10152924183981	8.46816526168773	0.0086533625335138	0.204266006400958
groupIII:13374405-13374469	0.935354114585229	9.73899405064449	0.0087646915738194	0.204266006400958
groupXI:11680851-11680915	-0.888439625007951	10.4383986649892	0.00901275839157893	0.204370386230668
groupXIV:6996813-6996872	0.866496572718685	8.36075563987013	0.0100366744453105	0.221599206831986
groupX:7388227-7388293	1.14122964055921	12.9518740682171	0.0111096134686589	0.238999120518073
groupXVII:2674542-2674601	1.12439450410144	8.60693083770234	0.0114459841673954	0.240079517911119
groupXII:11644836-11644900	-0.913066609339189	12.4601608928376	0.0141933666232677	0.284047766362421
groupVII:16901559-16901637	-3.07540639789989	3.1766837137641	0.0145792370812623	0.284047766362421
groupXII:5709473-5709588	0.740900222028224	16.2904524423929	0.014688103724216	0.284047766362421
groupIX:1818333-1818401	0.757913772407879	12.3850936018805	0.0148964263646562	0.284047766362421
groupXVI:9804270-9804335	-0.919165809362987	12.9008578493393	0.0154567734275537	0.286296489130693
groupII:20790523-20790632	-1.8534581985857	3.56762003814946	0.0156968277711703	0.286296489130693
groupII:7843033-7843091	1.05008439243029	8.93151956902669	0.0168926156165054	0.295647758354719
groupXII:13937698-13937759	-0.824603032813138	12.3507456320708	0.0169525968937076	0.295647758354719
groupXVI:9148123-9148183	-0.75787513857169	10.3037702380388	0.0172666748025998	0.295647758354719
groupXIII:8540131-8540193	-1.08031753405835	10.9916744076205	0.0187565328247189	0.314734620798783
groupXVI:18014869-18014934	-0.763295037600357	10.3027998348058	0.019483843305373	0.315766592673944
groupI:12343720-12343781	1.22555138150989	10.4490749578743	0.0195707542539274	0.315766592673944
groupXVI:12234175-12234258	1.40753821257396	5.4802998284688	0.0201881384215787	0.319213974268432
groupXVII:2565202-2565266	-0.800760148095843	12.3734679915861	0.0205453571042852	0.319213974268432
groupVII:18310014-18310076	-0.764406477759184	9.49601439292987	0.0221968150976324	0.338602324852974
groupXII:4140373-4140436	1.67815160931675	3.91568789578034	0.0227322609109151	0.340577980433175
groupXIX:14637571-14637635	2.48228825691191	3.24703966725335	0.0244163759002212	0.358893866226432
groupII:7843379-7843440	0.839075627932321	9.90078238591584	0.0249523503632129	0.358893866226432
groupVII:12552018-12552080	1.11698463781117	4.74348189936996	0.0256473409942129	0.358893866226432
groupXX:8720516-8720576	-0.861274123199465	9.54640993874755	0.0256658307194111	0.358893866226432
groupVI:2032089-2032149	1.44264116476538	4.14976863991565	0.0308349092563985	0.421874408410892
groupI:25004591-25004655	-0.6382762800802	10.1086009858601	0.0311754628384687	0.421874408410892
groupI:899420-899484	1.40127810730466	4.57253961839724	0.0319441753355541	0.425415287405236
groupXVI:13538696-13538758	0.92818129177823	7.37441543769065	0.0326963815683596	0.428629127122714
groupX:7302093-7302145	3.36226388017256	2.98368517787163	0.0332389507898096	0.429038149425389
groupVII:12393279-12393342	-0.731766433236667	10.6564561286434	0.0337580753960538	0.429136746322563
scaffold_69:17680-17732	2.53342988129475	2.99124215445407	0.0347091746170448	0.434641753786576
groupII:12212892-12212954	-2.92581634583852	3.09997666562954	0.0356155197817168	0.439432663189123
groupVI:1137641-1137698	-1.89020059207172	3.42193911151767	0.0392265330261711	0.476971901579095
groupIII:12319710-12319771	0.74995213711818	8.9889752969425	0.041497586986705	0.491808768399585
scaffold_54:5229-5316	-1.45633966638696	6.15108228014573	0.0416190972066395	0.491808768399585
groupXII:14221687-14221749	0.966663801373804	6.2706141213307	0.0455199790556045	0.530434200384058
groupIV:24431078-24431142	1.13892126560523	6.07448103967623	0.0469981922227952	0.537197005327081
groupXII:5709242-5709302	-0.572936914953216	15.8746933284635	0.0473809039263456	0.537197005327081
groupVII:19498724-19498785	1.02907322214004	4.60366752249762	0.0495401517933364	0.545507443495234
groupXII:14222745-14222807	1.02864988870104	6.42247087604918	0.0496311422464632	0.545507443495234
groupIX:17604668-17604729	2.03337909978601	3.22318901524303	0.0501484943412411	0.545507443495234
groupVI:2628499-2628562	-3.93736951224171	2.89532388328661	0.0507146371783411	0.545507443495234
groupXVI:9148016-9148077	0.739407708081882	9.86923522261809	0.0517470391787022	0.549566656594065
groupI:4482156-4482217	-0.618555677481573	15.6368388695813	0.0531036649686061	0.556924686358257
groupXIV:146783-146846	-1.90408577675564	3.88041872348454	0.056937706701006	0.585650154206695
groupII:15100666-15100726	1.88228979831456	3.37772825523459	0.0572387516626329	0.585650154206695
scaffold_606:11585-11670	-1.14220002319144	8.31710688511907	0.0599850370722149	0.606354772332389
groupVII:6040271-6040326	-1.08404932163192	4.83092009592974	0.0617692167296724	0.616956819478514
groupXIII:9289100-9289168	0.756824061921776	6.97832481602186	0.064934263542564	0.64093937779072
groupVI:2917005-2917066	2.19749911156436	3.11765882829232	0.0673981688586345	0.652829651017316
groupVII:14122556-14122618	-0.597295454106518	15.6352154099859	0.0676950889612712	0.652829651017316
groupX:8906926-8906987	0.981286210384017	4.3069416581703	0.0692840774320587	0.660560692789741
groupXIII:17724947-17725007	0.548908479915405	10.8345123250434	0.070168047823393	0.661471821616031
groupXIII:6041970-6042029	0.762661273888236	9.42714925303406	0.0720651006516744	0.665326983836655
groupIV:8232594-8232651	1.49298677291285	3.78644580043004	0.0721629982468839	0.665326983836655
groupVI:9441397-9441459	0.750129890757604	5.6380955757203	0.0749863688993325	0.683843081592826
groupIV:30484381-30484468	2.49434722918509	2.67094565060555	0.0779523889481269	0.703247895994392
groupIII:7158672-7158730	0.887809845098746	5.75872654901236	0.0809503542376571	0.722524970270152
groupXIX:2936590-2936655	0.6256635632909	9.31880317750303	0.0837827281207002	0.739933777823868
groupIX:3597631-3597689	3.98863777343924	2.79111734177157	0.0910052955869913	0.795348364557143
groupVI:3513188-3513235	2.32791440862993	3.0109965551962	0.0930558746348966	0.804885348646167
groupVII:18314899-18314956	-0.594172953836095	14.9044153966304	0.0966262052614072	0.827238634840007
scaffold_27:4821358-4821440	1.63124433627307	3.08929710807873	0.0985131429925614	0.834874009805647
groupIII:9958158-9958222	-0.520025269502049	9.77916489338817	0.100804392872744	0.840318003204076
scaffold_515:2773-2859	-1.99444033017637	4.26310785984929	0.101158663079394	0.840318003204076
groupVII:918295-918358	-0.977807157314528	4.1878332157808	0.116518421759576	0.958421135845926
scaffold_112:167524-167593	-1.00776162007239	3.8762876944215	0.11900264095916	0.963105303727934
groupIX:9667717-9667785	2.01065063797721	3.0510664530982	0.119624501585746	0.963105303727934
groupXIII:7256744-7256809	0.577473956738228	9.33164395918115	0.121429131246283	0.963105303727934
groupVII:19110949-19111060	-0.476989309461326	13.0199128898228	0.121679573534161	0.963105303727934
groupI:21669717-21669779	0.486713817879154	11.554431420286	0.125983270053383	0.970091268913079
groupXVIII:10584792-10584858	3.08136481414813	2.52511864463794	0.126328360648313	0.970091268913079
groupXIII:1082655-1082717	0.748932924742175	4.8685984702288	0.126391392625287	0.970091268913079
groupI:7684503-7684568	-0.495301476775983	16.0452755059765	0.127199554179935	0.970091268913079
groupXIX:6109376-6109439	0.769599119197499	4.62268502094641	0.128343421751313	0.970091268913079
groupI:27059196-27059253	-3.06595269171039	2.63500165663803	0.13417827821848	0.988105674100167
groupIV:4417645-4417694	-3.27146845510886	2.67524458254076	0.134247043487897	0.988105674100167
groupXXI:9149839-9149901	1.3244919112314	3.65179687336542	0.134259888971894	0.988105674100167
groupIX:14455463-14455531	3.3239193110938	2.61605785165133	0.136271662994567	0.994190654369056
groupXI:11679950-11680011	0.477738823786111	11.0326939472557	0.138721624244014	1
groupXIII:1574573-1574631	2.19799636560494	2.69297437789933	0.140595418917848	1
groupXIX:12150752-12150811	1.28494686962993	3.33709887462787	0.142394037353657	1
groupXX:15698389-15698450	0.549202659396101	10.598568546108	0.143458473309308	1
groupIII:7312514-7312576	0.604036068848055	8.92921665871387	0.144560959827513	1
groupV:7865292-7865352	-1.48790949877263	3.09063146729195	0.14582770312932	1
scaffold_27:2311288-2311361	-1.68888319272191	2.69920594747556	0.14660290932196	1
groupXVI:6984473-6984564	-0.494762237276131	12.5493909125679	0.146881959099342	1
scaffold_1181:2941-3056	0.920781298999234	5.65906149791141	0.149023182621656	1
groupXII:16938960-16939024	1.07883253601391	3.96486640543226	0.150484518601135	1
groupXXI:11213863-11213928	1.66310687751381	2.97899766306518	0.157326740569495	1
groupXIX:4785508-4785585	-0.452530790209405	9.44406007129059	0.163478818327952	1
groupIV:19861079-19861214	-0.434541988543253	9.53277908353626	0.164322739290353	1
groupXV:8957680-8957740	-0.646802430599499	6.1986914180928	0.164370301550858	1
groupIV:26243291-26243354	-0.465450060829866	11.6939931546075	0.176599031190466	1
groupXIII:6044704-6044801	-0.428789360939328	13.9418636606299	0.186229784584906	1
groupXII:13493978-13494064	0.526997558719769	6.39075948770077	0.193872487819598	1
groupVII:19496977-19497045	-0.792775396689527	4.34432294109557	0.195050772845908	1
groupXII:12165335-12165410	0.395620727160961	13.7527426636146	0.199046741138507	1
groupXI:8720723-8720783	1.02498987248239	4.37970668784419	0.200767129417059	1
scaffold_88:33649-33731	-1.1015172095148	5.63401408885002	0.201671360053363	1
groupXVI:9147577-9147641	0.596755388313842	6.63645220067206	0.201802291058903	1
groupVII:14937037-14937097	0.689513739427451	13.0137732324301	0.20194774818675	1
groupXVIII:1025454-1025514	-1.0305491232694	3.22530639419074	0.20406579379071	1
groupVI:12333162-12333224	1.12295321989138	3.22437255313747	0.206632093777914	1
groupXII:6893337-6893398	0.854351548447164	5.61004817645636	0.208372883304133	1
groupXVIII:10691900-10691960	0.440534952682344	11.1920639302658	0.217071581075413	1
groupXIV:3002397-3002457	0.388220234715222	10.7677918329631	0.217974154289205	1
groupV:11295941-11296002	1.59018463430345	3.544675341169	0.221990391195434	1
groupXIII:805355-805415	-0.35605210620836	9.59105310732274	0.225875919706463	1
scaffold_128:13282-13372	0.741764446882951	4.14558716293895	0.23178166525497	1
groupVIII:7998873-7998932	0.499555632327085	14.6896421183717	0.236803795303204	1
scaffold_239:7295-7354	0.375913168349932	11.5343956326715	0.240193371891945	1
groupXVII:2483086-2483139	0.788553701059494	5.04645847549063	0.24036705586689	1
groupXVII:3393136-3393209	0.353704416752776	13.7299578233955	0.245604588634209	1
groupXVI:6108737-6108808	1.884133324263	2.85074133886348	0.245781756833692	1
groupIII:11585083-11585140	-1.34635261160672	2.85103110939606	0.247875383857748	1
groupVIII:9190450-9190511	-1.34809054741635	2.84403372623561	0.24919776556372	1
groupXII:11610607-11610692	-1.30253116924402	2.62087801184064	0.251142216113792	1
groupVII:10503822-10503885	2.00515365741802	2.65374940922029	0.252461258344995	1
scaffold_1243:1333-1389	3.28931985958394	2.5987624190991	0.256411057438138	1
scaffold_47:246722-246780	-1.58742385247682	2.67363741662111	0.256669666263925	1
groupIV:30381012-30381126	-3.02564227780222	2.61108288005773	0.259983841281152	1
groupIV:10265945-10266035	0.444579187141464	8.80201571648795	0.26061393029073	1
groupXII:5710828-5710887	0.350552411414436	11.6185203036671	0.264997554797384	1
scaffold_27:24780-24835	-2.73842545934723	2.55265038735397	0.266373510065157	1
groupX:4563573-4563636	-0.560151454313368	6.53827554434963	0.268874629721729	1
groupI:19297001-19297095	-0.864386731227915	3.17276733154076	0.275423094049856	1
groupXIX:8106153-8106218	-1.10703699104627	3.64289994463207	0.279190336965017	1
groupI:6233125-6233185	-0.949574764596112	3.98376822971798	0.279759260630972	1
groupII:7827756-7827816	-0.368592145057071	7.63537557348398	0.28306821639607	1
groupXVI:8161294-8161342	-3.13734919488767	2.64884671046674	0.284161400681003	1
scaffold_237:2832-2933	-2.96341196938029	2.60703090186857	0.287348683169825	1
groupIV:19861325-19861398	-0.308056298979612	12.1173063132585	0.288010482654878	1
groupVII:12386319-12386418	0.313337520626365	8.6373922532065	0.288300954694899	1
groupXI:8292914-8293043	0.49761223963904	7.47120527082287	0.289337827089557	1
groupXIII:9786232-9786292	-0.763016670207703	4.23552012010949	0.289951593835875	1
groupXVI:14986896-14986954	-0.309914327615103	11.5459253229311	0.290218153186428	1
groupIV:17829788-17829875	0.468940668519698	6.48503283613604	0.291473123348395	1
groupVII:14937166-14937212	0.532106820186285	12.9344393895904	0.29147340541245	1
groupIII:9959687-9959804	0.334319932242851	13.2033078628813	0.293057411114326	1
groupXV:153953-154030	-0.901563307599	3.18451834634844	0.293450496828046	1
groupXVII:2674302-2674364	0.543159109622889	5.42188287982512	0.294684337638072	1
scaffold_593:11419-11484	1.15388204454288	3.78482284350918	0.294981603172538	1
groupXIV:7945533-7945594	0.547919444670771	9.88094367144974	0.29735655869121	1
groupVIII:13312757-13312819	0.337433565910962	8.69222649305607	0.297691145652826	1
groupVI:4231017-4231080	-0.328626489362487	12.6509605555133	0.303383951293485	1
scaffold_112:92110-92172	0.676859531718236	4.88058781974611	0.309741493397203	1
groupVIII:10666409-10666470	-0.295902435540447	9.69734559552585	0.312714865465999	1
groupVI:9442447-9442506	-0.4937598369865	7.06049682388209	0.320066750309364	1
groupII:7843239-7843302	0.490562480982681	10.8047210442828	0.321801079114592	1
groupXVI:6304967-6305028	0.767515240780635	6.31477159112457	0.325340533978773	1
groupXII:6929642-6929707	-0.296633553994854	13.0446466123919	0.328153684684007	1
groupXV:13948253-13948347	-0.583316812515593	3.33925616857557	0.333716077590136	1
groupXII:10319755-10319816	-0.560409292226353	5.94487463928375	0.333965236393793	1
groupVIII:19141696-19141753	-0.433461304001526	3.86133560722825	0.334637950339898	1
scaffold_590:1037-1122	0.815121912897969	2.45727207322314	0.335299304012933	1
groupXIV:1917963-1918023	-0.297545865190728	14.75319963311	0.347870178333525	1
scaffold_114:70713-70774	-1.17838363442747	2.98906924778081	0.3495669210667	1
groupI:25960513-25960569	0.420566780386406	5.77375163741369	0.349991561838456	1
scaffold_427:11243-11313	0.975669138314155	3.18641977616603	0.352990964019412	1
groupX:7388483-7388593	-0.273368620614125	13.4643454128837	0.355044403381132	1
groupXVI:9147890-9147950	0.448545231451177	10.9088678855816	0.367335508461258	1
groupXI:13028380-13028438	0.391733434367023	10.8842643292244	0.369930959843043	1
groupVII:22674897-22674958	-0.542384106403281	7.03597778201993	0.376408347414603	1
groupV:7479669-7479746	0.483599527590801	3.45617564656059	0.378571708503948	1
groupVIII:12777753-12777812	0.340779474861353	12.6636295118898	0.378834704294895	1
groupVII:6614170-6614231	0.334712300141477	10.1523442231998	0.390466708593132	1
groupXX:10739556-10739618	2.49043410342976	2.39521233467439	0.394371260436947	1
groupII:18491000-18491062	0.94514214632955	3.03887030271171	0.395772169467069	1
scaffold_80:401884-401980	0.36163278857917	5.71630251510554	0.399106183681133	1
groupXI:2945000-2945061	0.952075351252826	3.0483936316159	0.399810273806435	1
groupXIII:15710036-15710094	2.16812236464769	2.71359890682234	0.401213911419578	1
groupV:8411924-8411984	-1.78581909446833	2.73500086174713	0.403662316198409	1
groupVI:9441897-9441960	-1.05333977244219	2.75873595975601	0.407116709955796	1
groupXIX:19604990-19605115	0.665343311872259	3.6725646701591	0.412703253544951	1
groupX:6558940-6559007	1.50001482083134	2.59513042777218	0.416545472235596	1
groupIV:17765296-17765347	-0.539120924556246	4.53652348758205	0.426064555252365	1
groupI:5526083-5526143	0.247797771181782	4.27718360575665	0.429913646402626	1
groupI:6030583-6030645	-0.249713750091597	9.0621790329119	0.435699562216342	1
groupII:15394106-15394172	-0.312875950535176	9.23583586775787	0.436472760959394	1
groupXVI:11474359-11474425	3.07419031340896	2.39721708607345	0.436760976806828	1
groupXI:693823-693892	3.08721258597631	2.39721708607345	0.438196186965691	1
groupI:19627622-19627700	0.892468131842311	2.6434879491694	0.439327661540126	1
groupIII:6924773-6924835	-0.301802696944856	6.09022441003215	0.446517456053352	1
groupIV:31330245-31330303	1.04654398725926	3.28347162523119	0.448026440671292	1
scaffold_550:1002-1067	-0.51563504331948	3.24346627160878	0.451963881377879	1
groupXVII:11962088-11962161	-0.217627184017416	12.1396219078614	0.459391576344129	1
groupXI:1952931-1952991	0.220436454523521	11.5240541889151	0.461242167756696	1
groupII:7842893-7842958	0.290133565128644	7.37434490353338	0.461566347772283	1
scaffold_111:171286-171358	-0.242227816755338	5.7769477947946	0.462402726026653	1
groupII:939112-939196	-0.785478622932601	3.14642320673991	0.465968959932502	1
groupIII:13373325-13373387	-0.267651074644328	10.1131006943271	0.481072775709396	1
groupXVII:11961902-11961980	0.200287008549411	13.2873511492977	0.483749099777398	1
groupI:10096052-10096117	-0.368359991918578	7.7397794736401	0.483824090203878	1
groupXVIII:12968994-12969045	-0.751176755686074	2.99856155712502	0.48428092620755	1
groupII:7666673-7666731	-0.389968971842331	2.8999961222986	0.484913474382309	1
groupXXI:5793530-5793588	-0.599357493417243	3.70530612072739	0.48988769975117	1
groupVIII:8674607-8674672	-0.93617559053676	2.89863975583038	0.490641721991032	1
groupIII:6924999-6925067	-0.207637792046629	8.56091273864128	0.495481398819639	1
groupIX:15488177-15488236	2.66048317649152	2.49609631546451	0.500141374913275	1
groupX:6764118-6764173	2.66026878381914	2.49302295702166	0.500141374913275	1
groupXVI:7623928-7623986	2.65974169174038	2.48405236791559	0.500141374913275	1
groupXX:2313242-2313310	2.65974169174038	2.48405236791559	0.500141374913275	1
groupXIV:7676543-7676612	2.65974169174038	2.48405236791559	0.500141374913275	1
groupVII:265389-265462	2.65958535155129	2.48110668551621	0.500141374913275	1
groupI:16059094-16059155	-2.42580859431331	2.51193088168695	0.500141374913275	1
groupXIV:11562306-11562360	-2.4257072494684	2.50882258375095	0.500141374913275	1
groupXVI:9514573-9514633	-2.42517387266345	2.49601014457387	0.500141374913275	1
groupXIV:5857805-5857890	-2.42474980893056	2.48545970061256	0.500141374913275	1
groupXV:10098192-10098244	-2.42474980893056	2.48545970061256	0.500141374913275	1
groupII:22330818-22330870	-1.96940226941845	2.44978115534885	0.500141374913275	1
groupV:9625435-9625493	-1.96902662963495	2.44109012667036	0.500141374913275	1
scaffold_1306:3536-3581	1.36330182870572	2.54679062189768	0.500141374913275	1
groupIII:10249739-10249799	1.36330182870572	2.54679062189768	0.500141374913275	1
groupXX:10881914-10881972	1.36324932880163	2.54781828081895	0.500141374913275	1
scaffold_225:50436-50596	1.36309294869199	2.54491747577759	0.500141374913275	1
groupXIV:14816692-14816747	1.36293113360418	2.5408892899876	0.500141374913275	1
scaffold_120:164285-164335	-0.953211522272823	2.5385205391677	0.500141374913275	1
groupXVI:14996964-14997023	-2.42439698393094	2.49810921095002	0.500966354904271	1
groupIV:16720195-16720257	-1.29919965861495	2.60627585034593	0.501080909435772	1
groupXVII:11345769-11345830	1.71211763533878	2.59084404837571	0.501686328712745	1
groupXI:10816805-10816863	-0.253606513060187	3.66581462266072	0.501874694045665	1
groupXIX:11998241-11998300	-0.333619945586182	5.40341644420859	0.503508480615643	1
groupXVI:2742769-2742835	2.62292339575721	2.47509136674446	0.506259627554864	1
groupVII:19497337-19497402	0.541313635978492	4.80107121856385	0.506274543380141	1
groupXVII:10484751-10484850	0.259285878055286	10.8700690343691	0.50712111593788	1
groupVII:18314432-18314500	-0.197568857810464	12.1105591746363	0.507225221503843	1
groupXV:1309806-1309891	0.230069092397332	11.3194040011351	0.508355655451966	1
groupXI:9126194-9126258	-1.76531316344832	2.71424928405519	0.512129652861311	1
groupXIX:16101789-16101852	-1.11857603320917	2.92853696141393	0.512970001207078	1
groupXX:13401191-13401257	0.8066073638882	4.54804798835819	0.514461951969794	1
groupIV:6721709-6721766	-1.03215113799493	2.56885141616548	0.515667562473198	1
groupVII:14122973-14123037	-2.45322195116781	2.50895026311491	0.517445874479205	1
groupIX:14721618-14721684	0.372748477365862	7.38780382909904	0.522955072676613	1
groupXV:9653699-9653757	-0.617060910935665	2.5059272679631	0.524087899009697	1
groupXVIII:10692610-10692670	-0.199986789784213	7.79986203964625	0.528005130489033	1
scaffold_211:22780-22855	-0.688261673500674	2.51239976821194	0.530749153198725	1
groupIV:17768706-17768757	-0.333808864780495	5.35776319632858	0.533635528124376	1
groupXII:6929212-6929278	-0.183205692261083	14.3647805261979	0.534062828365325	1
groupXIX:4785047-4785120	-0.4010630838428	5.7297332880972	0.538556616553511	1
groupIII:9743418-9743476	-2.08041536305951	2.44965217313	0.541312256187899	1
groupIV:15981058-15981123	-0.368011453370734	3.099163537085	0.541753390241154	1
groupXI:8142493-8142554	0.203886610634501	11.4063308870996	0.541790132968818	1
groupXIII:8233858-8233924	-2.08362713639818	2.44965217313	0.543061449493006	1
groupXIX:4582649-4582723	-0.187576029844014	8.2985783760387	0.549785262262271	1
groupXVII:12661669-12661743	-0.52311015998755	3.08260243446171	0.551253352547425	1
groupXII:10902276-10902358	-0.238976469194161	9.74274911442387	0.551757837276728	1
groupIV:29062717-29062782	0.209806457438852	10.2182963401668	0.553646900782149	1
groupIV:14540071-14540139	-2.18226395043963	2.45618717021896	0.556381366208857	1
groupXIX:12836851-12836950	0.170570642060058	7.76311522023088	0.558793447615145	1
groupVII:12552145-12552212	0.690229638828704	3.47028791647272	0.561203757420816	1
groupIV:15981386-15981445	0.484465989809196	4.50725287635961	0.566061010697718	1
groupIX:5231300-5231361	-1.40597197736051	3.33934762895675	0.575656390813463	1
groupVI:8371109-8371171	0.189587746880502	16.9732374502303	0.577357397537985	1
groupXII:2437690-2437750	-0.241263129884957	9.02543395133442	0.577699326563215	1
groupXVI:12671086-12671140	0.350807295709796	5.17703909767384	0.602191602112422	1
scaffold_243:33521-33583	0.88447697077676	3.20011180780803	0.605437313904967	1
groupXI:4111804-4111901	-1.6393168276859	3.50143980852165	0.608191064572724	1
groupXVI:9147182-9147242	0.23498150722734	11.2681973842386	0.61335460397861	1
scaffold_395:6019-6097	-0.101659849554666	3.7671089205664	0.613894015102233	1
groupII:7842767-7842828	0.224446556136826	11.3750514529492	0.614543080091049	1
groupX:6616071-6616142	-0.155504632589761	9.57554615537041	0.615443682258001	1
groupXIV:5349675-5349736	-0.170259955433354	13.708929043332	0.618754703497857	1
scaffold_503:248-325	-0.532336790937378	6.68335517629262	0.625633871424621	1
groupII:13500070-13500127	-0.263749151302063	2.62956169242622	0.628266465799029	1
groupVIII:13314013-13314079	0.851455630857248	3.36404414715488	0.631213944700211	1
groupXI:9404228-9404287	-0.599308914518517	2.67574210702376	0.631412946907822	1
groupXII:7878168-7878231	-1.57620486068162	2.67945824370742	0.632068067140247	1
groupXIX:14853061-14853121	-0.825748409711089	2.71702102655243	0.637780984898601	1
scaffold_168:64207-64268	-1.34261097474196	2.64123672266237	0.639062213236519	1
groupVIII:16266990-16267035	-1.33396124232814	2.64411706842941	0.639796260518369	1
groupIII:7999679-7999733	1.90733063708064	2.65167816415623	0.642468745829398	1
groupXXI:623781-623840	1.6826977534041	2.61369705136964	0.642625836702676	1
groupIII:13375007-13375068	-0.14945531886864	4.41311822709961	0.652708134070025	1
groupIX:16782192-16782253	-0.149879746147186	10.8286391467984	0.657719043178611	1
groupXVIII:1364124-1364199	-0.685803060544797	2.68375913803273	0.658021548369313	1
groupXII:3739726-3739781	-0.724341755613042	2.70702087346868	0.663027627823926	1
groupXII:16496407-16496468	0.855475402916506	3.46357755494367	0.665109456499506	1
groupVII:15576882-15576941	-0.222500220330956	5.56908843695187	0.667998310834025	1
groupXXI:9943830-9943890	0.612731748469669	2.57926017616168	0.668364019842681	1
groupIV:9777758-9777818	0.254143083283529	3.24562854377969	0.688753002511139	1
scaffold_47:207889-207953	0.160181473424071	7.46121585948073	0.690243018150432	1
groupIII:10306127-10306187	-0.366150668782928	3.41426146421282	0.690473358089348	1
groupI:5863983-5864042	-0.336266135341122	4.77375104054059	0.692120847810625	1
groupXVII:6470165-6470226	-0.173000277495494	7.40602461431303	0.694805332225395	1
groupVII:12385907-12385967	0.121659247809346	12.4521183637381	0.696377669844989	1
groupXIII:11368163-11368236	-0.812737931104558	3.47524647462175	0.701484929438263	1
groupXI:6352423-6352489	-0.700590183898635	2.82285716166173	0.709155514547128	1
groupXVI:11989002-11989059	1.08127433778995	2.81538114456615	0.711744047095599	1
groupXVIII:16090731-16090801	-0.758076870499998	2.83871427196791	0.712612029811862	1
groupXVIII:11810954-11811011	0.72214146512454	2.75097097419973	0.714177138025077	1
groupXIX:13828849-13828912	0.103367869754935	9.13352109230163	0.717019822950289	1
groupIV:8057644-8057707	0.159225560580575	8.7970402544977	0.719883743279906	1
groupIII:13606888-13606948	0.100224157477678	9.10128503412248	0.720439559631764	1
groupXVII:3393579-3393659	-0.213178961146326	5.78474337674223	0.728645048475986	1
scaffold_413:16546-16602	0.895680733363116	2.65883017292921	0.744647629142418	1
groupVIII:10666176-10666243	0.0956373623366134	12.3899245068697	0.746044443600314	1
groupIII:12896039-12896098	0.0171674306909565	3.00620492908246	0.747479988534762	1
groupXIV:6139220-6139284	-0.227301427051347	3.03871248075899	0.753918695493994	1
groupXX:8726112-8726183	-0.0912572426800541	9.56096803762993	0.765447488103909	1
groupX:13269685-13269745	-0.0771809295676744	13.6526679688445	0.787718034929567	1
groupX:13269406-13269472	0.0669091718797837	10.456026204396	0.807329783318673	1
groupXXI:8025576-8025682	-0.0820760968576794	14.0708296234646	0.807608339271592	1
groupI:27651074-27651139	0.823649886715482	3.22739931624109	0.814137037418235	1
groupIX:17406752-17406811	-0.327401991400561	3.22490385119188	0.814618301590319	1
groupXII:17643429-17643531	0.0612727700096117	2.87139641420581	0.821109811120083	1
groupXII:13494472-13494545	0.0774395347028312	11.9527314340949	0.82314879851372	1
groupXIII:1077760-1077822	-0.092830088377421	6.66962751644361	0.824240126849339	1
groupI:454659-454718	0.423289603532084	5.07315367270127	0.825358658267091	1
scaffold_47:208482-208542	-0.0808355835277997	10.3074110464582	0.84987591802894	1
groupXII:12165606-12165685	0.0233991212923479	7.7046469713256	0.859398659965114	1
scaffold_27:3558300-3558412	0.081545120724542	10.8797599923945	0.86284002682576	1
groupIII:255428-255490	-0.056954965513035	12.5138254472279	0.865645957729544	1
groupIV:17761452-17761503	-0.0603375396641348	5.83356294510017	0.876742005124969	1
groupXIII:1078081-1078149	0.162516456801604	6.94661007068912	0.878054631507049	1
groupIV:20044821-20044900	0.0857611030706518	8.3990670752328	0.882471559444974	1
groupXVI:5059777-5059838	-0.0463967052717852	12.524362413892	0.885541028581447	1
groupIV:29062045-29062108	-0.0382219112411562	9.27889484376502	0.896032249024746	1
groupXII:10901965-10902101	0.0468160010743682	11.949375377547	0.896990908187501	1
groupXII:3299415-3299477	0.239314208585914	5.6561242509953	0.907587808540129	1
groupXIX:15173536-15173600	0.0229421363428547	9.29357873373185	0.911729421941848	1
groupXII:15414796-15414858	-0.0345261897818474	12.5171123839859	0.914984203838546	1
groupVI:210822-210886	-0.318275894934849	4.54860320770756	0.919726924579258	1
groupX:8103240-8103301	-0.039255813429972	8.96273567859948	0.943637981639047	1
groupXIII:11729850-11729910	-0.162951744401651	5.28937838186892	0.954964757513278	1
groupXIII:805171-805233	0.0119039686831948	12.409467221712	0.975836337675891	1
groupXIX:655645-655707	-0.00107755927467885	13.7891400292729	0.996630766156677	1
groupXIII:1479624-1479728	1.36239709768072	2.55347783972302	0.999999999999991	1
groupXVII:14172218-14172278	-0.954007955028542	2.57272413330887	0.999999999999991	1
groupVII:23901911-23901971	-0.954007955028542	2.57272413330887	0.999999999999991	1
groupXIV:7409397-7409455	-0.954003598674649	2.57259742204269	0.999999999999991	1
groupXI:13702736-13702802	-0.953798902915369	2.57461055105717	0.999999999999991	1
scaffold_27:2530854-2530913	-0.953317891207616	2.56299281905464	0.999999999999991	1
groupXX:2072763-2072884	0.69177317360977	2.60112127122537	0.999999999999991	1
groupXVII:1337598-1337658	0.691668290821224	2.60313718169712	0.999999999999991	1
groupIII:12515724-12515779	-0.240461877860169	2.60853736836621	0.999999999999991	1
groupVII:23904760-23904823	-0.953043957337044	2.55803950349983	0.999999999999999	1
groupXII:7676014-7676074	0.0971166195506593	2.9790667838362	0.999999999999999	1
groupVI:11607394-11607452	0.34237729275576	3.63080566433918	0.999999999999999	1
scaffold_427:10001-10054	-0.121118001406236	2.73150762951202	0.999999999999999	1
scaffold_337:24135-24188	1.04796187464108	2.67443126791261	0.999999999999999	1
groupI:11722772-11722899	-0.366906310919766	3.43236281450991	0.999999999999999	1
groupXX:18596240-18596290	0.0444450608640059	3.14374738160944	0.999999999999999	1
groupXVIII:15304878-15304940	0.00949246872906638	4.68070939199569	0.999999999999999	1
scaffold_132:252438-252558	0.934180577560985	2.9322769465363	1	1
groupXV:16140387-16140446	0.502921452876304	2.8192661292031	1	1
scaffold_130:88442-88506	-0.971441080432774	2.5693859789823	1	1
scaffold_89:318495-318692	0.231442010422843	2.78808768018821	1	1
groupI:19975563-19975607	-0.230197166695388	2.61420812025665	1	1
groupVI:4807317-4807377	0.0492035118351514	3.0592677657105	1	1
groupXII:9931602-9931668	-0.00494598569997298	6.10020166345067	1	1
groupXII:15406281-15406340	0.740150781626855	2.82967213843371	1	1
groupXI:11685371-11685426	-0.578874909340412	3.02265920664789	1	1
groupIII:6620302-6620361	-0.183084950088047	2.94699268753975	1	1
groupXVII:10770546-10770603	0.0204949424326733	2.92953299190148	1	1
groupXXI:11355755-11355819	0.222109064025142	4.14036843019147	1	1
groupXII:1162852-1162907	2.18529640599462	2.43357297574464	1	1
scaffold_1306:5222-5267	2.18529640599462	2.43357297574464	1	1
groupXX:13888805-13888863	2.18492523378703	2.42742649723707	1	1
groupXIX:13665646-13665704	2.18476874947919	2.42443042585282	1	1
groupXIII:8444624-8444683	2.1843977122776	2.41829018556529	1	1
scaffold_48:11583-11647	-1.96897416619664	2.44001798982051	1	1
groupX:13911970-13912024	-1.96892092525712	2.43783967943783	1	1
groupVIII:4098622-4098702	-1.96887282182669	2.43689695286249	1	1
groupXI:9811285-9811343	-1.96886846565081	2.43676854688639	1	1
groupVIII:6669828-6669910	-1.96886846565081	2.43676854688639	1	1
groupXII:3074363-3074410	-1.96886846565081	2.43676854688639	1	1
groupVIII:6690004-6690066	-1.9684440960207	2.42606520667465	1	1
scaffold_184:116728-116783	-1.9684440960207	2.42606520667465	1	1
groupI:20737512-20737567	-1.9684440960207	2.42606520667465	1	1
groupXVII:3674825-3674880	-1.96839165367818	2.4249964139129	1	1
groupIV:3462649-3462713	-1.96839165367818	2.4249964139129	1	1
scaffold_27:2467580-2467653	-1.96839165367818	2.4249964139129	1	1
groupIX:20180197-20180259	-1.96833921323215	2.42392773354164	1	1
groupXII:12031371-12031427	1.47201404759425	2.36807137993894	1	1
groupIII:6778539-6778599	1.47201404759425	2.36807137993894	1	1
groupXIX:4773065-4773130	1.47201404759425	2.36807137993894	1	1
groupXIX:600866-600920	1.47201404759425	2.36807137993894	1	1
groupXX:1889027-1889080	1.47201404759425	2.36807137993894	1	1
scaffold_225:50606-50737	1.47201404759425	2.36807137993894	1	1
groupXVI:11000400-11000471	1.47201404759425	2.36807137993894	1	1
groupII:911083-911146	1.47201404759425	2.36807137993894	1	1
groupI:16129771-16129839	1.47201404759425	2.36807137993894	1	1
groupXIV:543457-543575	1.47201404759425	2.36807137993894	1	1
groupVII:11758060-11758145	1.47185741880298	2.36502264873139	1	1
groupX:12205575-12205633	1.47185741880298	2.36502264873139	1	1
scaffold_114:116979-117041	1.47185741880298	2.36502264873139	1	1
scaffold_128:139099-139189	1.47185741880298	2.36502264873139	1	1
groupXXI:9498049-9498106	1.47185741880298	2.36502264873139	1	1
groupIV:23682134-23682221	1.47185741880298	2.36502264873139	1	1
groupIV:9606749-9606807	1.47185741880298	2.36502264873139	1	1
groupVII:18309278-18309340	1.47185741880298	2.36502264873139	1	1
scaffold_172:70859-70917	1.47185741880298	2.36502264873139	1	1
groupIX:12342904-12342993	1.47185741880298	2.36502264873139	1	1
groupIII:5039188-5039249	1.47185741880298	2.36502264873139	1	1
scaffold_294:6932-6987	1.47185741880298	2.36502264873139	1	1
groupIII:4490393-4490454	1.47185741880298	2.36502264873139	1	1
groupXI:1901861-1901948	1.47185741880298	2.36502264873139	1	1
groupX:9048343-9048390	1.47185741880298	2.36502264873139	1	1
groupIX:543979-544035	1.47185741880298	2.36502264873139	1	1
groupII:18435022-18435093	1.47185741880298	2.36502264873139	1	1
groupXV:9447552-9447617	1.47148590362968	2.35875118009939	1	1
groupX:9905454-9905512	1.47148590362968	2.35875118009939	1	1
groupXI:5674084-5674141	1.47148590362968	2.35875118009939	1	1
groupXIV:14645974-14646024	1.47148590362968	2.35875118009939	1	1
groupXX:18098951-18099009	1.47148590362968	2.35875118009939	1	1
groupIX:15522771-15522828	1.47148590362968	2.35875118009939	1	1
groupIV:23232865-23232920	1.47148590362968	2.35875118009939	1	1
groupXVIII:3392833-3392876	1.47148590362968	2.35875118009939	1	1
scaffold_1443:4292-4345	1.47148590362968	2.35875118009939	1	1
groupXVIII:12802258-12802338	1.47148590362968	2.35875118009939	1	1
scaffold_175:18407-18466	1.47148590362968	2.35875118009939	1	1
groupXX:3608457-3608517	1.47148590362968	2.35875118009939	1	1
groupXI:10935756-10935825	1.47148590362968	2.35875118009939	1	1
groupII:11880764-11880825	1.47148590362968	2.35875118009939	1	1
groupVII:539482-539535	1.47148590362968	2.35875118009939	1	1
scaffold_634:5737-5810	1.47148590362968	2.35875118009939	1	1
groupXIII:16020291-16020356	1.47148590362968	2.35875118009939	1	1
groupVII:9676284-9676357	1.47148590362968	2.35875118009939	1	1
groupVII:26296487-26296540	1.47148590362968	2.35875118009939	1	1
groupIX:6116472-6116531	1.47148590362968	2.35875118009939	1	1
groupVII:19210154-19210228	1.47148590362968	2.35875118009939	1	1
groupXIX:6643459-6643532	1.47148590362968	2.35875118009939	1	1
groupXI:15620066-15620128	-1.29744597505649	2.37795629387349	1	1
groupIV:23383508-23383553	-1.29744597505649	2.37795629387349	1	1
groupVI:4241026-4241102	-1.29744597505649	2.37795629387349	1	1
groupXVI:17209293-17209393	-1.29744597505649	2.37795629387349	1	1
groupII:5343952-5344008	-1.29734459405967	2.37480766663696	1	1
groupVIII:6008546-6008647	-1.29734459405967	2.37480766663696	1	1
groupIX:18425239-18425296	-1.29734459405967	2.37480766663696	1	1
groupXIV:1634883-1634938	-1.29734459405967	2.37480766663696	1	1
groupXIV:6843819-6843866	-1.29734459405967	2.37480766663696	1	1
groupVII:26877912-26877992	-1.29734459405967	2.37480766663696	1	1
groupX:5936235-5936288	-1.29734459405967	2.37480766663696	1	1
groupX:10034970-10035028	-1.29734459405967	2.37480766663696	1	1
groupXV:7049007-7049056	-1.29734459405967	2.37480766663696	1	1
groupXVI:2084285-2084331	-1.29734459405967	2.37480766663696	1	1
scaffold_131:151159-151210	-1.29734023599077	2.37467794652984	1	1
groupXVIII:7794308-7794364	-1.29734023599077	2.37467794652984	1	1
groupXIV:598136-598188	-1.29734023599077	2.37467794652984	1	1
groupXII:15760083-15760181	-1.29734023599077	2.37467794652984	1	1
groupXI:16044378-16044438	-1.29734023599077	2.37467794652984	1	1
groupVII:7511629-7511726	-1.29734023599077	2.37467794652984	1	1
groupX:1745976-1746057	-1.29734023599077	2.37467794652984	1	1
groupVIII:16889995-16890051	-1.29734023599077	2.37467794652984	1	1
groupXX:10303720-10303780	-1.29686305804029	2.36272495837439	1	1
groupXIX:3091862-3091934	-1.29686305804029	2.36272495837439	1	1
groupXV:6144713-6144761	-1.29686305804029	2.36272495837439	1	1
groupIV:11482755-11482839	-1.29686305804029	2.36272495837439	1	1
groupXIV:10268850-10268916	-1.29686305804029	2.36272495837439	1	1
groupI:21693151-21693209	-1.29686305804029	2.36272495837439	1	1
groupXIII:10359568-10359629	-1.29686305804029	2.36272495837439	1	1
groupXIX:10257850-10257939	-1.29686305804029	2.36272495837439	1	1
groupI:7684312-7684370	-1.29686305804029	2.36272495837439	1	1
groupXI:14972724-14972779	-1.2968105581362	2.36163391409616	1	1
groupII:22386884-22386942	-1.2968105581362	2.36163391409616	1	1
groupXI:6633471-6633532	-1.2968105581362	2.36163391409616	1	1
groupXX:517488-517660	-1.2968105581362	2.36163391409616	1	1
groupI:9405062-9405114	-1.2968105581362	2.36163391409616	1	1
groupXIV:15233336-15233392	-1.2968105581362	2.36163391409616	1	1
groupII:5759018-5759080	-1.2968105581362	2.36163391409616	1	1
groupXIII:16057355-16057414	-1.2968105581362	2.36163391409616	1	1
groupXVII:10624456-10624517	-1.2968105581362	2.36163391409616	1	1
groupIV:30708772-30708831	-1.2968105581362	2.36163391409616	1	1
groupXI:10972988-10973091	-1.2968105581362	2.36163391409616	1	1
scaffold_37:1093855-1093914	1.20978564689717	2.88994787109253	1	1
groupXV:502815-502875	-1.07474981724863	2.98122239749373	1	1
groupIV:22562392-22562455	1.04722673667668	2.64884289216043	1	1
groupIII:10247291-10247356	1.01945716365396	2.67503894632851	1	1
groupXV:7721799-7721858	-0.946196937405846	2.54834695988441	1	1
groupIX:14920237-14920313	0.888485847858418	2.49283336665335	1	1
groupIV:19860886-19860937	0.888433347954327	2.49388177490051	1	1
groupXVI:2080914-2080959	0.888329323470746	2.48988425197884	1	1
groupI:19596700-19596774	0.887958191342989	2.48386524249322	1	1
groupVII:10936383-10936467	0.887958191342989	2.48386524249322	1	1
groupVI:16599374-16599430	0.887958191342989	2.48386524249322	1	1
groupX:12788074-12788176	0.887956170003851	2.50550172973488	1	1
groupI:26782111-26782174	0.8875871541414	2.47784900743189	1	1
groupIII:7841138-7841203	0.862787992013822	2.76887031178543	1	1
groupXII:13916671-13916728	0.85216234312779	2.78151671436529	1	1
scaffold_156:1023-1081	0.718500025689347	2.60690991600378	1	1
groupI:11723097-11723164	-0.710249226351128	2.96053825845295	1	1
groupI:27739855-27739917	0.665204216371382	2.6260503150712	1	1
groupVII:18655163-18655224	0.624987370141924	2.72779634534163	1	1
scaffold_163:135702-135758	-0.578403864773063	2.6633926491513	1	1
groupII:3959741-3959797	-0.567530477238853	2.51222424400703	1	1
groupIV:6716462-6716517	-0.564718627959255	2.66227864779203	1	1
groupXII:17643819-17643930	-0.515333385174337	2.79307287313724	1	1
groupXXI:7414925-7414987	-0.49738691819701	2.49337422007712	1	1
groupIII:7383409-7383460	-0.497382562021128	2.49324717293573	1	1
groupV:5281719-5281777	-0.497067862787911	2.50045370864991	1	1
groupXIII:1995265-1995320	-0.496958192391015	2.48270124554489	1	1
groupXV:3848423-3848488	-0.496905750048502	2.48165402328943	1	1
groupX:12676632-12676684	-0.496853309602469	2.480606894938	1	1
scaffold_157:17921-17981	-0.496853309602469	2.480606894938	1	1
groupIII:10422311-10422393	-0.496534234875204	2.48767165849148	1	1
groupIV:4469668-4469734	-0.496534234875204	2.48767165849148	1	1
groupVII:2477976-2478028	-0.489800070178082	2.57413075523912	1	1
groupIX:16925733-16925788	0.483495575059916	2.91244384672035	1	1
groupIV:15981522-15981584	-0.482860409875765	3.35527326516773	1	1
groupVII:15166176-15166240	0.464770983241896	2.80942758430767	1	1
groupXV:877295-877353	0.412200397334948	3.25683930642569	1	1
groupXVII:9823756-9823829	0.391721599343776	3.9133363767427	1	1
groupXIII:5292581-5292641	0.295252347967321	3.12033641195572	1	1
groupVII:366089-366145	0.28493436704933	2.77315759593512	1	1
groupIV:19650922-19650981	0.272961589843532	2.6562233539816	1	1
groupXVI:14833530-14833588	0.271673836561655	2.6570568693821	1	1
groupXXI:817466-817523	0.263340566853594	2.76826753549505	1	1
groupVI:12740026-12740091	0.237231601590833	2.6674741225871	1	1
groupXI:836753-836810	0.233135049801067	2.68432490522042	1	1
groupXVIII:11931358-11931428	0.220791477115509	2.54761863492232	1	1
groupXV:16132785-16132845	0.216586020554877	2.5435905445608	1	1
groupXX:10492922-10492985	0.216533580108844	2.54461792510539	1	1
groupXXI:9615173-9615234	0.216006058599419	2.53582050436663	1	1
scaffold_1306:169-215	0.216006058599419	2.53582050436663	1	1
scaffold_339:1678-1730	0.216004308529909	2.55708666685738	1	1
scaffold_89:308607-308653	0.213180169692585	3.19580755517899	1	1
groupX:14859276-14859341	-0.212208570555816	2.81802070047519	1	1
groupX:225481-225544	0.186813079603712	2.99961421119932	1	1
groupI:9301111-9301177	0.178550441908447	2.78296776033399	1	1
groupIII:2061907-2061969	0.175203489458043	2.43024737136869	1	1
groupI:8632936-8632993	0.175203489458043	2.43024737136869	1	1
groupXX:557357-557419	0.175046860666777	2.42725019929732	1	1
groupXIII:10404326-10404457	0.175046860666777	2.42725019929732	1	1
groupXV:7577437-7577500	0.175046860666777	2.42725019929732	1	1
groupVI:16694558-16694610	0.174994360762685	2.4283192834628	1	1
groupIV:23397395-23397482	0.174994360762685	2.4283192834628	1	1
groupI:17520039-17520103	0.174994360762685	2.4283192834628	1	1
groupXI:12802905-12802964	0.174994360762685	2.4283192834628	1	1
scaffold_112:176147-176211	0.174675345493479	2.42110877800943	1	1
scaffold_367:13155-13212	0.174673811603475	2.44310560528878	1	1
groupXIV:13304102-13304166	0.174669453534576	2.44323425792155	1	1
groupX:6183533-6183593	0.174622845589387	2.42217724136981	1	1
groupXIV:10391609-10391668	0.174622845589387	2.42217724136981	1	1
groupXIX:19418899-19418972	0.174622845589387	2.42217724136981	1	1
scaffold_27:1229159-1229225	0.174568072537751	2.44636173575457	1	1
groupVII:15511488-15511542	0.174517182812209	2.44009929417344	1	1
groupI:19254030-19254117	0.174517182812209	2.44009929417344	1	1
groupXXI:5376380-5376442	0.174517182812209	2.44009929417344	1	1
groupIV:5350268-5350395	0.174517182812209	2.44009929417344	1	1
groupIII:6345758-6345815	0.17451282474331	2.44022782096305	1	1
groupIII:12319347-12319412	0.174485316730128	3.1164368131277	1	1
scaffold_269:32992-33046	0.174145667638911	2.43394408323391	1	1
groupIX:14413884-14413943	0.174141309570012	2.43407240202431	1	1
groupXVI:2082599-2082645	0.174039928573187	2.43719112276207	1	1
groupXV:247921-247999	-0.161060800422271	2.60376719949619	1	1
groupIII:13882351-13882411	0.150086616630504	5.20381393109219	1	1
groupVII:2278325-2278384	-0.147550089427457	2.73940001849472	1	1
groupVII:15576709-15576770	-0.12144614829845	5.23438270268931	1	1
groupV:11138863-11138921	-0.100056873679408	2.73481220738985	1	1
groupXIV:3452743-3452804	0.0938641345085753	2.9780881684772	1	1
groupXVI:7560788-7560853	-0.082107903806854	2.72002602716711	1	1
groupXIV:7045999-7046063	-0.050369840760258	5.99907247789482	1	1
groupXV:227092-227175	-0.0143320205611594	2.83584676532838	1	1
scaffold_54:976144-976200	0	2.29619868817164	1	1
groupXII:17856808-17856866	0	2.29619868817164	1	1
groupIV:18648411-18648469	0	2.29619868817164	1	1
groupVII:4252200-4252266	0	2.29619868817164	1	1
groupIX:14971197-14971282	0	2.29619868817164	1	1
groupXXI:1973219-1973264	0	2.29619868817164	1	1
groupX:5792136-5792200	0	2.29619868817164	1	1
groupXIV:14735354-14735405	0	2.29619868817164	1	1
groupXII:18372931-18372990	0	2.29619868817164	1	1
groupXII:2603818-2603874	0	2.29619868817164	1	1
groupVII:12189136-12189196	0	2.29619868817164	1	1
groupXIX:20007939-20008001	0	2.29619868817164	1	1
groupIV:23383237-23383297	0	2.29619868817164	1	1
groupXII:12449502-12449575	0	2.29619868817164	1	1
groupXVII:5980945-5981021	0	2.29619868817164	1	1
groupXIII:11379804-11379871	0	2.29619868817164	1	1
groupV:10870918-10870975	0	2.29619868817164	1	1
scaffold_385:20896-20980	0	2.29619868817164	1	1
scaffold_269:40878-40932	0	2.29619868817164	1	1
groupIV:5843202-5843255	0	2.29619868817164	1	1
groupXIII:2241604-2241662	0	2.29619868817164	1	1
groupIII:7062504-7062559	0	2.29619868817164	1	1
groupXIII:6430744-6430818	0	2.29619868817164	1	1
groupX:3037044-3037107	0	2.29619868817164	1	1
groupVIII:9223745-9223790	0	2.29619868817164	1	1
groupIV:26601303-26601361	0	2.29619868817164	1	1
groupXIII:9959237-9959302	0	2.29619868817164	1	1
scaffold_106:250669-250731	0	2.29619868817164	1	1
groupVI:3648953-3649013	0	2.29619868817164	1	1
scaffold_89:334187-334246	0	2.29619868817164	1	1
groupX:8827946-8828012	0	2.29619868817164	1	1
scaffold_311:7632-7694	0	2.29619868817164	1	1
groupIV:28741586-28741647	0	2.29619868817164	1	1
scaffold_54:160704-160771	0	2.29619868817164	1	1
groupXVIII:15965782-15965837	0	2.29619868817164	1	1
scaffold_27:3924507-3924569	0	2.29619868817164	1	1
scaffold_114:81557-81644	0	2.29619868817164	1	1
scaffold_27:2480923-2480986	0	2.29619868817164	1	1
groupVI:11610977-11611045	0	2.29619868817164	1	1
groupIX:18016830-18016878	0	2.29619868817164	1	1
groupXX:8747275-8747342	0	2.29619868817164	1	1
scaffold_58:624884-624947	0	2.29619868817164	1	1
groupXI:10881248-10881313	0	2.29619868817164	1	1
groupXVI:2179107-2179170	0	2.29619868817164	1	1
groupII:17418119-17418183	0	2.29619868817164	1	1
groupII:13734931-13734988	0	2.29619868817164	1	1
groupX:9494676-9494738	0	2.29619868817164	1	1
groupXII:12846281-12846339	0	2.29619868817164	1	1
groupIX:17057116-17057174	0	2.29619868817164	1	1
groupVII:21534369-21534434	0	2.29619868817164	1	1
scaffold_816:591-660	0	2.29619868817164	1	1
groupXII:16736724-16736778	0	2.29619868817164	1	1
groupXV:6267283-6267340	0	2.29619868817164	1	1
groupXX:8266916-8266967	0	2.29619868817164	1	1
scaffold_268:6986-7039	0	2.29619868817164	1	1
groupXIX:16651450-16651527	0	2.29619868817164	1	1
scaffold_76:396224-396272	0	2.29619868817164	1	1
scaffold_225:23789-23867	0	2.29619868817164	1	1
scaffold_121:235386-235443	0	2.29619868817164	1	1
groupXX:10576614-10576672	0	2.29619868817164	1	1
groupXII:18369535-18369595	0	2.29619868817164	1	1
groupVI:9394888-9394945	0	2.29619868817164	1	1
groupXVI:16145846-16145918	0	2.29619868817164	1	1
groupVII:229239-229299	0	2.29619868817164	1	1
groupIII:9623789-9623838	0	2.29619868817164	1	1
scaffold_218:52474-52542	0	2.29619868817164	1	1
groupI:27580126-27580178	0	2.29619868817164	1	1
groupXXI:727668-727720	0	2.29619868817164	1	1
scaffold_280:51650-51707	0	2.29619868817164	1	1
groupXV:2490340-2490406	0	2.29619868817164	1	1
groupI:10600100-10600160	0	2.29619868817164	1	1
groupVII:716711-716768	0	2.29619868817164	1	1
scaffold_69:195208-195269	0	2.29619868817164	1	1
groupI:4848458-4848518	0	2.29619868817164	1	1
groupXX:16570569-16570630	0	2.29619868817164	1	1
groupI:483593-483656	0	2.29619868817164	1	1
groupVII:821869-821947	0	2.29619868817164	1	1
groupXI:581816-581871	0	2.29619868817164	1	1
groupXVI:15766409-15766478	0	2.29619868817164	1	1
groupXIII:13022583-13022651	0	2.29619868817164	1	1
groupVIII:19219730-19219812	0	2.29619868817164	1	1
groupVII:27225287-27225341	0	2.29619868817164	1	1
groupI:8138664-8138734	0	2.29619868817164	1	1
groupXVI:7217183-7217262	0	2.29619868817164	1	1
groupII:19026706-19026788	0	2.29619868817164	1	1
groupXIX:9449634-9449706	0	2.29619868817164	1	1
scaffold_48:4800-4869	0	2.29619868817164	1	1
groupI:19866401-19866478	0	2.29619868817164	1	1
groupXI:15302164-15302226	0	2.29619868817164	1	1
groupI:4000621-4000678	0	2.29619868817164	1	1
groupXVI:8143998-8144040	0	2.29619868817164	1	1
groupX:1928700-1928764	0	2.29619868817164	1	1
scaffold_48:1064116-1064179	0	2.29619868817164	1	1
groupXI:5433971-5434033	0	2.29619868817164	1	1
groupVI:14361741-14361854	0	2.29619868817164	1	1
groupXVI:12014626-12014683	0	2.29619868817164	1	1
scaffold_48:189579-189648	0	2.29619868817164	1	1
scaffold_56:915290-915354	0	2.29619868817164	1	1
groupVII:23843059-23843162	0	2.29619868817164	1	1
groupII:8650334-8650386	0	2.29619868817164	1	1
groupIV:17088765-17088825	0	2.29619868817164	1	1
groupXV:8675159-8675220	0	2.29619868817164	1	1
groupI:717107-717181	0	2.29619868817164	1	1
groupVII:9576130-9576186	0	2.29619868817164	1	1
groupIX:16497084-16497134	0	2.29619868817164	1	1
groupXVI:17970775-17970834	0	2.29619868817164	1	1
groupVIII:19217249-19217323	0	2.29619868817164	1	1
groupXVI:4532608-4532665	0	2.29619868817164	1	1
scaffold_197:14373-14426	0	2.29619868817164	1	1
groupXIII:16544331-16544403	0	2.29619868817164	1	1
scaffold_1184:5070-5139	0	2.29619868817164	1	1
groupI:22411367-22411411	0	2.29619868817164	1	1
groupVII:568693-568754	0	2.29619868817164	1	1
groupXIV:453278-453334	0	2.29619868817164	1	1
groupVI:16045334-16045400	0	2.29619868817164	1	1
groupXIX:6080878-6080940	0	2.29619868817164	1	1
groupXII:17802882-17802927	0	2.29619868817164	1	1
groupVI:16861253-16861335	0	2.29619868817164	1	1
groupVI:17049060-17049118	0	2.29619868817164	1	1
groupIV:4172951-4173000	0	2.29619868817164	1	1
groupXII:14203796-14203852	0	2.29619868817164	1	1
groupXI:4320274-4320333	0	2.29619868817164	1	1
scaffold_48:1542252-1542312	0	2.29619868817164	1	1
groupIX:14360793-14360870	0	2.29619868817164	1	1
groupXII:10905568-10905658	0	2.29619868817164	1	1
groupXX:16043309-16043365	0	2.29619868817164	1	1
groupXV:15589080-15589122	0	2.29619868817164	1	1
groupX:9771291-9771342	0	2.29619868817164	1	1
groupIII:7227897-7227960	0	2.29619868817164	1	1
groupXIV:11273398-11273441	0	2.29619868817164	1	1
groupXVI:2297853-2297921	0	2.29619868817164	1	1
groupVI:7852438-7852489	0	2.29619868817164	1	1
groupIX:16473612-16473653	0	2.29619868817164	1	1
groupXII:5559991-5560045	0	2.29619868817164	1	1
groupXIV:14934664-14934724	0	2.29619868817164	1	1
groupXX:10138924-10138970	0	2.29619868817164	1	1
groupIX:17718332-17718381	0	2.29619868817164	1	1
groupI:15938198-15938241	0	2.29619868817164	1	1
scaffold_554:7448-7485	0	2.29619868817164	1	1
scaffold_119:54400-54456	0	2.29619868817164	1	1
groupIV:8527203-8527254	0	2.29619868817164	1	1
groupVII:24378643-24378696	0	2.29619868817164	1	1
groupI:21040091-21040129	0	2.29619868817164	1	1
groupXVIII:3965834-3965904	0	2.29619868817164	1	1
groupII:11866024-11866117	0	2.29619868817164	1	1
groupVII:617837-617888	0	2.29619868817164	1	1
groupVIII:11369447-11369498	0	2.29619868817164	1	1
groupXV:2777702-2777758	0	2.29619868817164	1	1
scaffold_129:150794-150864	0	2.29619868817164	1	1
groupXX:18054642-18054702	0	2.29619868817164	1	1
groupI:1836078-1836148	0	2.29619868817164	1	1
groupX:9418959-9419003	0	2.29619868817164	1	1
groupXI:4975985-4976053	0	2.29619868817164	1	1
groupXVII:1171751-1171815	0	2.29619868817164	1	1
scaffold_58:78323-78383	0	2.29619868817164	1	1
scaffold_223:77854-77913	0	2.29619868817164	1	1
groupXX:18149444-18149504	0	2.29619868817164	1	1
groupXV:12120161-12120237	0	2.29619868817164	1	1
groupIX:20009103-20009141	0	2.29619868817164	1	1
groupXV:252946-253008	0	2.29619868817164	1	1
groupI:26523613-26523684	0	2.29619868817164	1	1
groupXX:9290682-9290785	0	2.29619868817164	1	1
groupI:1916210-1916309	0	2.29619868817164	1	1
scaffold_147:113832-113917	0	2.29619868817164	1	1
groupII:5596657-5596722	0	2.29619868817164	1	1
scaffold_101:374593-374652	0	2.29619868817164	1	1
groupXX:7468351-7468420	0	2.29619868817164	1	1
groupX:208315-208365	0	2.29619868817164	1	1
groupVII:17347422-17347510	0	2.29619868817164	1	1
groupXVII:12350908-12350976	0	2.29619868817164	1	1
groupXI:4925484-4925543	0	2.29619868817164	1	1
groupVI:9931925-9931999	0	2.29619868817164	1	1
groupVI:7358931-7358980	0	2.29619868817164	1	1
groupVI:619042-619121	0	2.29619868817164	1	1
groupXVII:12180814-12180874	0	2.29619868817164	1	1
groupXIX:17886955-17887013	0	2.29619868817164	1	1
groupVII:13783773-13783834	0	2.29619868817164	1	1
groupIX:12931998-12932055	0	2.29619868817164	1	1
scaffold_37:640589-640643	0	2.29619868817164	1	1
groupXVII:10418700-10418766	0	2.29619868817164	1	1
groupI:3364829-3364911	0	2.29619868817164	1	1
groupIV:28308118-28308191	0	2.29619868817164	1	1
groupVII:17133633-17133686	0	2.29619868817164	1	1
groupVII:18638571-18638634	0	2.29619868817164	1	1
groupVII:6330860-6330933	0	2.29619868817164	1	1
groupIV:27395184-27395241	0	2.29619868817164	1	1
groupVIII:6379372-6379434	0	2.29619868817164	1	1
groupXI:16672910-16672971	0	2.29619868817164	1	1
groupIV:32151974-32152026	0	2.29619868817164	1	1
groupXIV:6176955-6177011	0	2.29619868817164	1	1
groupI:12841397-12841442	0	2.29619868817164	1	1
scaffold_47:1524636-1524684	0	2.29619868817164	1	1
groupXI:5498200-5498286	0	2.29619868817164	1	1
groupIX:6419649-6419733	0	2.29619868817164	1	1
scaffold_686:7041-7103	0	2.29619868817164	1	1
scaffold_225:50311-50418	0	2.29619868817164	1	1
groupXX:3997131-3997179	0	2.29619868817164	1	1
scaffold_701:9346-9419	0	2.29619868817164	1	1
groupX:262644-262703	0	2.29619868817164	1	1
groupVIII:11542030-11542081	0	2.29619868817164	1	1
groupXI:1784109-1784171	0	2.29619868817164	1	1
groupV:6743137-6743195	0	2.29619868817164	1	1
groupVII:20887666-20887734	0	2.29619868817164	1	1
groupIV:10307400-10307457	0	2.29619868817164	1	1
groupVII:25185066-25185132	0	2.29619868817164	1	1
groupIII:388352-388402	0	2.29619868817164	1	1
groupI:23189757-23189828	0	2.29619868817164	1	1
groupVII:229510-229555	0	2.29619868817164	1	1
groupIX:15214371-15214431	0	2.29619868817164	1	1
groupII:13801084-13801141	0	2.29619868817164	1	1
scaffold_48:186309-186378	0	2.29619868817164	1	1
groupXVII:11298345-11298450	0	2.29619868817164	1	1
groupXVIII:14079102-14079157	0	2.29619868817164	1	1
groupIV:23089656-23089715	0	2.29619868817164	1	1
groupXVI:2945949-2945997	0	2.29619868817164	1	1
groupIX:14505542-14505598	0	2.29619868817164	1	1
scaffold_150:82909-82981	0	2.29619868817164	1	1
groupII:18573403-18573456	0	2.29619868817164	1	1
groupXX:9725239-9725298	0	2.29619868817164	1	1
groupXX:7540708-7540784	0	2.29619868817164	1	1
groupV:1575866-1575913	0	2.29619868817164	1	1
groupIII:5445651-5445700	0	2.29619868817164	1	1
groupIV:13321259-13321319	0	2.29619868817164	1	1
groupXIX:8874663-8874721	0	2.29619868817164	1	1
groupXV:3517190-3517249	0	2.29619868817164	1	1
groupVIII:11101223-11101284	0	2.29619868817164	1	1
groupV:5801637-5801685	0	2.29619868817164	1	1
groupII:9962460-9962505	0	2.29619868817164	1	1
scaffold_172:165074-165132	0	2.29619868817164	1	1
groupXX:3535878-3535933	0	2.29619868817164	1	1
groupX:3870562-3870618	0	2.29619868817164	1	1
scaffold_181:87368-87435	0	2.29619868817164	1	1
groupVII:831198-831263	0	2.29619868817164	1	1
groupXX:11756325-11756363	0	2.29619868817164	1	1
groupX:1930877-1930947	0	2.29619868817164	1	1
groupII:264092-264147	0	2.29619868817164	1	1
groupXI:12334328-12334387	0	2.29619868817164	1	1
scaffold_48:215154-215218	0	2.29619868817164	1	1
scaffold_48:1395527-1395589	0	2.29619868817164	1	1
groupXVI:13057105-13057158	0	2.29619868817164	1	1
groupVI:14464064-14464106	0	2.29619868817164	1	1
groupVI:16729175-16729225	0	2.29619868817164	1	1
groupIV:26157025-26157085	0	2.29619868817164	1	1
groupVI:16079221-16079291	0	2.29619868817164	1	1
groupX:11597786-11597840	0	2.29619868817164	1	1
scaffold_129:176734-176788	0	2.29619868817164	1	1
groupXIII:12079487-12079564	0	2.29619868817164	1	1
groupXII:6725363-6725425	0	2.29619868817164	1	1
groupX:3702004-3702065	0	2.29619868817164	1	1

## Sheet: Sheet2
Scientific Reports
Differential miRNA expression in the three-spined stickleback (Gasterosteus aculeatus): evolutionary adaptation and immediate response to environmental changes
S.M. Rastorguev1, A.V. Nedoluzhko1, N.M. Gruzdeva1, E.S. Boulygina1, F.S. Sharko2, A.S. Ibragimova1, S.V. Tsygankova1, A.V. Artemov2, K.G. Skryabin1,2,3, E.B. Prokhortchouk2,3
1 National Research Center “Kurchatov Institute”, Kurchatov sq. 1, 123182 Moscow, Russia.
2 Institute of Bioengineering, Research Center of Biotechnology of the Russian Academy of Sciences. 33, bld. 2 Leninsky Ave., Moscow 119071, Russia
3 Lomonosov Moscow State University, Faculty of Biology, Leninskie Gory 1-12, 119991 Moscow, Russia.
corresponding author:
Sergey Rastorguev, e-mail rastorgueff@gmail.com
