# Supplementary material for: Differential miRNA expression in the three-spined stickleback, response to environmental changes
Source: Sci Rep. 2017 Dec 22;7:18089. doi: 10.1038/s41598-017-18128-w (PMC5741757; doi:10.1038/s41598-017-18128-w)
Supplement: Supplementary file 4 — Supplementary Dataset 4 [file 41598_2017_18128_MOESM4_ESM.xls]

## Sheet: Sheet1
Differences in miRNA gene expression between freshwater control and seawater-kept freshwater samples
miRNA positions	logFC	logCPM	PValue	FDR
groupII:15394106-15394172	1.78852149953174	11.0705084727418	3.65410260599134e-06	0.00306579208642674
groupIII:13606888-13606948	1.04564491739609	9.57984847445297	0.00160738537584772	0.634887302414866
groupX:4563573-4563636	1.49695351432887	7.26666211816634	0.00227015721960024	0.634887302414866
scaffold_606:11585-11670	1.13862507673509	8.23568879163133	0.00359646934206819	0.754359444498802
groupVII:18310014-18310076	0.96630626223813	9.03645025090865	0.00552911298858207	0.844392318138311
groupXII:2437690-2437750	0.885274766086501	9.53378340237072	0.00665177070034852	0.844392318138311
groupXI:379417-379477	1.13934625410167	15.2561468781537	0.00764361564679023	0.844392318138311
groupXVIII:10692610-10692670	0.945565892722086	8.18339047483235	0.00827328638306004	0.844392318138311
groupXVII:2565202-2565266	0.886280554829741	12.9340107911715	0.00905784369874231	0.844392318138311
groupXIX:12836851-12836950	0.955887829716326	8.70897367870675	0.0112062410665004	0.882972789784721
groupXVI:9148123-9148183	0.856717821809577	10.6599918203716	0.0115765204858545	0.882972789784721
groupVII:14937037-14937097	-1.32122258661531	12.2947762467151	0.0186398477419486	1
groupIV:17829788-17829875	-1.25601700792236	6.99105629952503	0.0211284887651709	1
groupIII:13373086-13373148	0.705982259878423	11.9251734927804	0.0213143635577262	1
groupX:6611941-6612001	1.02297558421364	7.93609778877119	0.0220517331393974	1
groupXI:11681066-11681128	0.651469715892777	11.7538543456603	0.0244167132687376	1
groupII:7843531-7843590	0.998928553955415	13.486848101665	0.0257982580192975	1
groupIX:17408996-17409059	0.957012938187588	8.28567910281363	0.034680514129928	1
groupXV:8957680-8957740	1.04100102753118	6.69742380589172	0.0348684859417316	1
scaffold_239:7295-7354	0.647077747540839	11.99595100874	0.0424835110262104	1
groupIV:17761452-17761503	-1.8506884688743	7.13369854130019	0.0431187777536952	1
groupXI:1675430-1675553	0.778252332542121	13.169631301974	0.0461830357777011	1
groupI:7684503-7684568	0.665015407205883	16.0455329068072	0.0529331774998755	1
groupXII:13937698-13937759	0.79401204841356	12.9709320016139	0.0538823365477071	1
groupXIII:6045058-6045118	0.495085517628294	10.7690770499697	0.0588459194885911	1
scaffold_47:208482-208542	0.667169159449254	10.2219310672323	0.0640306467911129	1
groupIII:9958158-9958222	0.609906733018884	10.9138026212752	0.0738892932684035	1
groupXII:6929642-6929707	0.551570000384143	13.3904659855709	0.0751669924384351	1
groupXVI:9804270-9804335	0.553576598507779	12.2087003627375	0.0752094426041589	1
groupXVI:14986896-14986954	0.665198466569544	12.1556579931794	0.0764683208932085	1
groupXII:6929212-6929278	0.605441984261344	14.5780976049127	0.0824444211203799	1
groupII:12212892-12212954	2.60654487756472	5.18061632284409	0.0829886466717458	1
groupXI:11679950-11680011	-0.507579033497942	11.533326116606	0.0928438587868445	1
groupXIII:805171-805233	0.453315441957787	12.8546768618697	0.0995746584309962	1
groupXIII:1077760-1077822	1.05618022040848	6.12736080524585	0.101239334689403	1
groupVII:14937166-14937212	-0.862834771387442	12.0859808795973	0.105045304689945	1
groupX:13269685-13269745	0.537959488615483	13.8111905396661	0.107070714057418	1
groupXII:11644836-11644900	0.427675509371975	11.6637473255815	0.116894179003982	1
groupXIII:11368163-11368236	1.32093779913476	5.52824829540456	0.120818301967195	1
groupXVIII:10691900-10691960	0.408974226796602	11.9223658894139	0.121375205727436	1
groupVII:18314899-18314956	0.551009487676304	15.3017372969599	0.123429734499953	1
groupXIX:655645-655707	0.531501695656785	14.2589291414646	0.124148345667743	1
groupIII:13373325-13373387	0.554537735155877	10.4265734724195	0.125493671716627	1
groupXX:13401191-13401257	-1.54618968966139	4.75211661719551	0.134232491687535	1
scaffold_503:248-325	0.990984850685115	9.32569669217427	0.137644401057359	1
groupXVII:2674542-2674601	0.553395512845997	7.39540126172608	0.13988616279829	1
groupXII:16938960-16939024	3.76145419322827	4.7261033794971	0.143352797275535	1
groupIII:7158672-7158730	-1.00526314928361	6.164148553849	0.144031751622813	1
groupVII:16901559-16901637	1.81319904555421	4.90476253929158	0.146043570854943	1
groupXII:14222745-14222807	0.752562617875395	6.60276354878962	0.147492757436658	1
groupXII:6893337-6893398	-0.974627436893448	6.59829343175154	0.156287889542122	1
groupVIII:13314639-13314703	0.36356773344856	9.47332286252543	0.158473232489318	1
groupXII:10901965-10902101	-0.448911943583567	11.7000195266439	0.180624715859253	1
groupII:7842767-7842828	0.266879741694173	10.5773281000803	0.199701224641465	1
groupXIV:6996813-6996872	-0.821429745158489	7.41317533297949	0.201580764162351	1
groupII:7843239-7843302	0.362662527798944	10.05554287646	0.208736555782456	1
groupXVII:6470165-6470226	-0.987493253701275	7.3892238182179	0.229688563229597	1
groupI:6030583-6030645	0.333007340143769	8.26015828317093	0.230076984535266	1
groupIV:4267178-4267236	-0.777550437894127	10.0234858821509	0.240365433289357	1
groupIV:29062045-29062108	0.286454874824164	9.41717134803701	0.242693933067103	1
groupXIX:4785508-4785585	0.254445929267146	9.65290041519214	0.2444092134119	1
groupXV:1309806-1309891	0.223037381757828	11.3091230159201	0.244942476285892	1
groupVII:15576709-15576770	0.805174412506614	5.46088637196398	0.259761820300948	1
groupXIX:6109376-6109439	3.85129256882859	4.71966019827437	0.259840541241355	1
groupXVI:9147182-9147242	0.222089222501514	10.4229708629448	0.260194115011187	1
groupXIII:9786232-9786292	3.57042263061349	4.68844133393656	0.260373869223719	1
groupXIX:8106153-8106218	2.89708815589582	4.51909085718556	0.262727135735195	1
groupVI:12333162-12333224	-2.21310448179222	4.59239064218897	0.263438206290376	1
groupVII:15576882-15576941	1.14510259526802	5.59603082220203	0.264207237848139	1
groupXIX:15173536-15173600	0.309358378276286	9.41133839538994	0.274350177243081	1
groupXII:12165335-12165410	-0.299613905592198	12.7536837602533	0.275742484736114	1
groupXX:8720516-8720576	0.660513152154697	10.1720431564374	0.28666675919956	1
groupIV:17765296-17765347	-1.24665528369396	6.43292804908863	0.286760175856867	1
groupIII:9959687-9959804	-0.448623954142923	13.388610928079	0.293918846369464	1
groupXII:5709242-5709302	0.303843508785578	16.1599078303505	0.297339542860301	1
groupIV:29062717-29062782	0.217777325990161	10.1557796437702	0.301101391365206	1
groupVI:4231017-4231080	0.320825802816132	12.6706657713589	0.303305887119566	1
groupXII:3299415-3299477	-0.913005055250512	6.09070146030455	0.309864004526512	1
groupXVI:12671086-12671140	-1.12305386463637	5.16662144538192	0.310269274651661	1
groupXIII:8540131-8540193	0.403844619176067	11.3768523539487	0.310430030637474	1
groupVI:4232500-4232564	3.18102333536414	4.46223257434939	0.317199660613337	1
groupXVI:6304967-6305028	-0.732187253087315	6.03662183190141	0.31734395508666	1
groupIV:24431078-24431142	-0.802422622077222	5.90947279839399	0.320877340863339	1
groupVII:14692605-14692670	-0.468094291787581	10.6219100596766	0.324322269202255	1
groupII:7843379-7843440	-0.5488219767963	10.3542263500138	0.334231731395467	1
groupVIII:10666409-10666470	0.188189964575964	9.65355482735379	0.346282897634951	1
groupVII:12386319-12386418	0.19856243915271	8.90914884881862	0.346321253298676	1
groupIV:19861079-19861214	0.182544586168299	9.79828292344954	0.348112087667035	1
groupIV:26243291-26243354	0.151445765001658	11.6230725048535	0.348422873923639	1
groupVIII:10666176-10666243	0.423213034403189	12.9470336488979	0.349312104686469	1
groupXVI:12234175-12234258	-1.00523113036871	5.71687521628345	0.353070288433988	1
groupVII:19110949-19111060	0.223946666590565	12.6899998045317	0.354961380249121	1
groupI:12343720-12343781	-0.416313791159178	10.4573648830209	0.369669910237887	1
groupI:21669717-21669779	-0.248165521303097	11.0835242986754	0.378259899655916	1
groupI:5526083-5526143	1.00686957661187	5.36869855645481	0.378541874208993	1
groupVII:19496977-19497045	-0.830471363573576	5.00077888440861	0.391229219997662	1
groupXXI:11355755-11355819	1.26431394782814	4.98487854837534	0.392542686292821	1
groupXI:11680851-11680915	0.189854751610559	9.87204126921816	0.395125575316047	1
groupVII:6040271-6040326	0.872387390607953	5.74700826866229	0.396529505641569	1
groupXII:14221687-14221749	0.282934796194997	6.67046717652178	0.399774606582211	1
groupI:10096289-10096349	0.183327585657651	8.3835626452911	0.400735849258501	1
scaffold_54:5229-5316	-0.884912703995404	6.08934819311171	0.410821676554433	1
groupIV:26242548-26242604	-0.489787064098572	12.500306199043	0.41300877252155	1
scaffold_80:401884-401980	0.269355259875085	6.27939269916616	0.416209513963137	1
groupXI:13028380-13028438	0.162954134752078	10.6418671008802	0.418757258305057	1
groupXIV:7046415-7046476	0.623549031226347	5.53195069234907	0.420670554665703	1
groupXIII:805355-805415	0.130401825461453	9.52144389618685	0.422021703959498	1
groupXIII:6041970-6042029	-0.140349324431459	9.96696611290299	0.423799989983519	1
groupI:25960513-25960569	-0.696330634797799	6.49420133151193	0.424826619734589	1
groupXIII:7256744-7256809	-0.497122021531335	8.73919607383521	0.426425258991863	1
groupI:454659-454718	0.687882616416013	5.55393321145667	0.439614197311548	1
groupVII:19497337-19497402	0.594192329620919	5.67123951698987	0.458988974583548	1
groupVI:4232335-4232426	0.150207696346241	13.5700954435491	0.460175428629996	1
scaffold_88:33649-33731	0.454789871138091	5.76868912198193	0.46036537024667	1
groupIII:12319710-12319771	-0.456174816540041	9.56442621889024	0.469245764530556	1
groupII:20790523-20790632	0.474871763968891	5.02340556279218	0.473772985152414	1
groupXVI:9147577-9147641	-0.558444130919711	5.74414956783565	0.474547728893096	1
groupXX:15698389-15698450	-0.456766041201235	10.1528310114239	0.484443725435543	1
groupVII:6614170-6614231	0.381352281013329	11.4126416952536	0.484790054453697	1
groupXVII:10484751-10484850	-0.213777341099686	10.7806993985699	0.491961403612493	1
groupIV:9777758-9777818	1.65291445548781	4.35563233325547	0.500130129600114	1
groupI:7684312-7684370	1.65291445548781	4.35563233325547	0.500130129600114	1
scaffold_168:64207-64268	1.70448327815958	4.3563929336818	0.501961926969974	1
groupXI:6352423-6352489	1.71830023576338	4.3563929336818	0.502457085938428	1
scaffold_1243:1333-1389	1.73771608443462	4.35776734580869	0.50313644646859	1
groupVIII:16266990-16267035	1.74976584596037	4.36059340478525	0.503518448179553	1
groupVII:12393279-12393342	0.434387963560397	10.5171090345503	0.503636215429368	1
groupIV:8232594-8232651	2.17261836942564	4.39048810412018	0.504628250106268	1
groupXVII:11345769-11345830	-2.37613390301226	4.47509072104297	0.505273693492498	1
groupXIX:12150752-12150811	-2.37732484603183	4.47544475841605	0.505383867456459	1
groupXIII:5292581-5292641	2.93731997195496	4.49657946994794	0.507125910072082	1
scaffold_593:11419-11484	2.98758952960569	4.47483829758024	0.508019958687872	1
scaffold_427:10001-10054	-0.388469687228549	4.52037076155978	0.508440259105197	1
groupII:15100666-15100726	3.23695427415401	4.5550779936177	0.508786165662673	1
groupXIX:13828849-13828912	0.142932546336575	8.48610041183422	0.508970542462977	1
groupIX:5231300-5231361	3.09732854583415	4.52326364212313	0.509373157330276	1
groupIII:12319347-12319412	-1.8861152417318	4.38673930935757	0.510669413999159	1
scaffold_243:33521-33583	-1.88467275971759	4.38623304528159	0.510784730822178	1
groupIV:19861325-19861398	0.0555954197730302	12.1644782764264	0.512070811361004	1
groupIII:6620302-6620361	2.60595756782917	4.42512233732404	0.515840345148005	1
groupV:7865292-7865352	2.6151640272523	4.42512233732404	0.516872052120735	1
groupXIX:11998241-11998300	-0.691069002456482	5.90105125970306	0.527890685746413	1
groupXVII:3393579-3393659	-0.652752995383314	5.9115432403737	0.530459002470997	1
groupXVIII:15304878-15304940	-0.450837427306613	5.32679399111455	0.533870576080905	1
groupIII:255428-255490	0.0779455575242525	12.2201206353675	0.536062867054685	1
groupI:25004811-25004872	0.0618843689384381	10.4454239307482	0.550006104904263	1
groupXIII:6044704-6044801	0.152645028418483	13.9557374197377	0.565141051211221	1
groupXVI:6984473-6984564	0.153321820157837	12.9084839547075	0.56940353915861	1
groupVII:14122556-14122618	-0.199426059037924	15.7586236348992	0.572713723860842	1
groupIX:16782192-16782253	0.0515008040064457	11.5839963734194	0.575797947710588	1
groupII:7843033-7843091	-0.444045402930369	8.73057337714968	0.579011056382134	1
groupX:8103240-8103301	0.0524505225043465	9.38352989374634	0.591389195367854	1
groupXVII:11962088-11962161	0.00880311729097307	12.1445350954261	0.60403258232553	1
groupXIV:3950428-3950487	0.279377916764963	6.11571816803196	0.607662617922669	1
scaffold_80:401215-401343	0.412745906716744	5.59532623345845	0.607834121687817	1
groupXVII:2674302-2674364	-0.528688255159956	5.68752778304057	0.608731973336395	1
groupVIII:7998873-7998932	-0.186489345394268	14.0845821493017	0.611539739285255	1
groupXIII:17724947-17725007	0.00385492400728538	10.7789632295983	0.616424588996054	1
groupXII:12165606-12165685	0.0615658960994823	7.95067198086103	0.617163783578177	1
groupXI:8292914-8293043	0.258162327330502	6.81378174584528	0.621202388896609	1
groupX:6616071-6616142	-0.359662570567246	9.61130274152985	0.627095006275298	1
scaffold_1181:2941-3056	-0.448881016437296	6.43159176646216	0.633254297674942	1
groupIII:13375007-13375068	-0.775636658807135	4.77864543891203	0.633657243659311	1
groupIV:15981386-15981445	-1.28418709374485	4.75639627314888	0.633807189338867	1
scaffold_89:308607-308653	1.27248539219383	4.71877666353198	0.635457950725616	1
groupXXI:9149839-9149901	-0.965808228434223	4.75598856337633	0.63642615800326	1
groupVI:2032089-2032149	1.15484742403407	4.66022277811171	0.636665684562802	1
groupIII:10247291-10247356	-1.90648631711272	4.70403464809884	0.637371712367951	1
groupI:5863983-5864042	1.30176572612194	4.7116489797285	0.637620163913214	1
groupXIX:2936590-2936655	-0.373682058819281	8.75225965299473	0.638104027524243	1
groupIV:10265945-10266035	0.00888467878875122	9.27685219605638	0.638112870691968	1
groupI:6233125-6233185	0.952211113709852	4.87621857866347	0.639376832410171	1
groupIII:13374405-13374469	-0.344016103469039	10.0049119208553	0.639597578600795	1
groupXVII:3393136-3393209	-0.150412727046335	12.7306529455566	0.640002875184473	1
groupII:7827756-7827816	0.164493205187222	7.55882438405739	0.642366938684091	1
scaffold_27:3558300-3558412	-0.392873719474522	10.8607697632589	0.645001845621797	1
groupX:7388483-7388593	0.169287825993731	14.1054100951779	0.646801656856162	1
groupIV:24431239-24431300	0.171877798720542	6.47834500516013	0.647272169580944	1
groupXVI:18014357-18014419	-0.00114271367472322	10.3266645694291	0.649616477192808	1
groupXIV:7945533-7945594	-0.407355909648903	9.67157315997172	0.651624458915923	1
scaffold_47:207889-207953	0.054009313121204	7.02212686427131	0.661033930714029	1
groupVIII:12777753-12777812	0.0903828136182351	11.9513863790026	0.668855624074833	1
groupVI:9442447-9442506	-0.357524204458771	7.43937390534892	0.671835742804391	1
groupI:4482156-4482217	-0.16530650590079	15.7568964898277	0.675946624654224	1
groupXII:13494472-13494545	-0.347795548330983	11.6715602936553	0.676796446530726	1
groupIX:18423926-18423985	0.849437310847925	5.05920129529555	0.699651247587574	1
groupVI:9441397-9441459	-0.380677452708135	5.99075661433019	0.701916074782555	1
groupVIII:13312757-13312819	-0.334224505244598	8.63470568130927	0.712788805626015	1
scaffold_515:2773-2859	0.501192505990379	4.96489865267774	0.718251993314851	1
groupXIV:3002397-3002457	-0.0430662941157784	10.7304286815322	0.724345825209971	1
groupVII:22674897-22674958	0.235660454524706	6.10797339845729	0.727393345479831	1
groupX:7388227-7388293	0.0129128820986885	12.9267555291361	0.736147715961185	1
groupVI:210822-210886	-0.497626349238173	5.23374518952533	0.745142305482103	1
scaffold_111:171286-171358	0.239650315132029	6.33964448628526	0.750401435054326	1
groupXI:8142493-8142554	-0.305823823179357	11.3670441753968	0.757912261266717	1
groupXII:2446643-2446704	-0.0339121590562381	11.552183956926	0.76575402224291	1
groupXX:8726112-8726183	-0.300350491047739	9.7038313441786	0.767561676439448	1
groupXI:1952931-1952991	-0.0667944391339999	11.4665051278142	0.767985504508873	1
groupXII:5710828-5710887	-0.0579320845225384	10.7799589632575	0.769625182951049	1
groupIII:7312514-7312576	-0.305449659462337	8.7673346178384	0.770588755446949	1
groupVI:8371109-8371171	0.0938127084754877	17.1975822130899	0.773380065784389	1
groupXII:15414796-15414858	-0.0223875209493564	12.279911201914	0.776301294293318	1
groupXVI:5059777-5059838	-0.0223124400037936	12.2933207946015	0.780491531483439	1
groupI:25004591-25004655	-0.277936869842684	9.92648380709083	0.783580872898081	1
groupXII:14221860-14221979	-0.359558286498642	6.74515896955926	0.785392772205217	1
groupVII:12385907-12385967	-0.0918262440641115	12.6540424329861	0.785394286257267	1
groupXIV:5349675-5349736	0.0520826804438311	13.6397236882918	0.792798138494825	1
scaffold_550:1002-1067	0.534631970789808	5.60488221129583	0.795025546625472	1
groupXVI:9147890-9147950	0.0756921560786639	10.2181566585808	0.806659043363802	1
groupXII:9931602-9931668	0.35498930877373	5.74300383113393	0.808328969419194	1
groupXVI:6984230-6984328	-0.268115936280725	7.15312535688597	0.830821999707272	1
groupX:13269406-13269472	-0.251793789992471	9.9922336024541	0.838024419913808	1
groupXVI:9691254-9691314	-0.249251877610747	12.231438633366	0.846551507528315	1
groupIX:1818333-1818401	-0.245502138865671	12.1045370281622	0.850449888687193	1
groupXIX:4785047-4785120	0.173025006618763	6.14825687599407	0.852756671563504	1
groupXIII:1078081-1078149	0.147622716627399	6.27038583094243	0.860013941504406	1
groupXIII:11729850-11729910	0.0195673074897185	6.08855585001414	0.86065329216353	1
groupXVI:13538696-13538758	0.0323656639132477	7.49468976679274	0.861608724379846	1
groupXIII:9289100-9289168	-0.366102518806889	6.23870066759432	0.865051379499005	1
groupXVI:9148016-9148077	-0.234675968082462	10.279959095497	0.878682047169623	1
groupIV:29062313-29062378	-0.225702090290163	6.47920476526015	0.885068167011205	1
groupXVII:11961902-11961980	-0.212858597291026	12.8987893170222	0.893477275002331	1
groupIII:6924773-6924835	-0.234453525189869	6.88103995180893	0.901826352045256	1
groupIII:6924999-6925067	-0.100545731348244	8.5462032260244	0.916868670737428	1
groupII:7842893-7842958	0.00167819505838929	6.92107108386714	0.918862520410471	1
groupXII:13493978-13494064	0.0346563527058531	7.27132658349679	0.925838270031832	1
groupVII:18314432-18314500	-0.00665190430745042	12.1850555171415	0.927412470664729	1
groupXII:5709473-5709588	-0.0671012315906723	15.9830975793983	0.929415059829782	1
groupI:10096052-10096117	-0.0977674421992944	7.68226263402022	0.934302528923337	1
groupXIV:1917963-1918023	-0.0211884400601165	15.3930286075649	0.935451449358082	1
groupIII:13603687-13603752	0.0471707333281979	11.7760438726788	0.984858978357607	1
groupXXI:8025576-8025682	0.0121906527176104	13.7864734332082	0.991372619105149	1
groupXI:2945000-2945061	-2.8816297615732	4.34830991454942	0.999999999999919	1
scaffold_427:11243-11313	-2.8816297615732	4.34830991454942	0.999999999999919	1
groupXV:153953-154030	2.66156914573821	4.34864836745913	0.999999999999919	1
groupVI:11607394-11607452	2.66156914573821	4.34864836745913	0.999999999999919	1
groupXIV:146783-146846	2.07267961030524	4.33698262875383	0.999999999999919	1
groupIX:16925733-16925788	2.07264703665593	4.33490873985021	0.999999999999919	1
groupXIX:19604990-19605115	2.07261425723406	4.33290954094034	0.999999999999919	1
groupVI:4807317-4807377	2.07261425723406	4.33290954094034	0.999999999999919	1
groupIV:18648411-18648469	-2.06525278051752	4.25256279080364	0.999999999999919	1
groupXII:11610607-11610692	-2.06525278051752	4.25256279080364	0.999999999999919	1
groupVI:2628499-2628562	-2.06525278051752	4.25256279080364	0.999999999999919	1
groupI:27739855-27739917	-2.06525278051752	4.25256279080364	0.999999999999919	1
groupI:19975563-19975607	-2.06525278051752	4.25256279080364	0.999999999999919	1
groupIII:11585083-11585140	-2.06525278051752	4.25256279080364	0.999999999999919	1
groupXII:13916671-13916728	-2.06524768819686	4.25246301779261	0.999999999999919	1
groupVII:21534369-21534434	-2.06523467518803	4.25220898327115	0.999999999999919	1
scaffold_1306:169-215	-2.06523467518803	4.25220898327115	0.999999999999919	1
groupIV:23232865-23232920	-2.06523467518803	4.25220898327115	0.999999999999919	1
groupII:11866024-11866117	-2.06523467518803	4.25220898327115	0.999999999999919	1
scaffold_1306:3536-3581	-2.0651713903602	4.25099224351756	0.999999999999919	1
scaffold_48:11583-11647	-2.0651713903602	4.25099224351756	0.999999999999919	1
groupIII:12515724-12515779	-2.0651713903602	4.25099224351756	0.999999999999919	1
groupX:13911970-13912024	-2.0651713903602	4.25099224351756	0.999999999999919	1
groupI:19627622-19627700	-2.0651713903602	4.25099224351756	0.999999999999919	1
scaffold_27:2530854-2530913	-2.0651713903602	4.25099224351756	0.999999999999919	1
groupVII:18655163-18655224	-2.0651713903602	4.25099224351756	0.999999999999919	1
groupXV:12120161-12120237	-2.0651713903602	4.25099224351756	0.999999999999919	1
groupXXI:5793530-5793588	1.65046860229832	4.29880120572031	0.999999999999919	1
scaffold_590:1037-1122	1.65046860229832	4.29880120572031	0.999999999999919	1
groupXVI:7560788-7560853	1.65046860229832	4.29880120572031	0.999999999999919	1
groupII:13500070-13500127	1.65046860229832	4.29880120572031	0.999999999999919	1
groupIV:30484381-30484468	1.65043605064291	4.29671202625148	0.999999999999919	1
groupIV:3462649-3462713	1.65040329187804	4.29469623960792	0.999999999999919	1
groupX:1745976-1746057	1.65039083932862	4.29395162230156	0.999999999999919	1
groupXVI:2742769-2742835	1.05036756891049	4.25885432209729	0.999999999999919	1
groupVII:14122973-14123037	1.05036756891049	4.25885432209729	0.999999999999919	1
groupXIV:1634883-1634938	1.05036756891049	4.25885432209729	0.999999999999919	1
scaffold_163:135702-135758	1.05036756891049	4.25885432209729	0.999999999999919	1
groupIII:7999679-7999733	1.05033503932746	4.2567488580968	0.999999999999919	1
groupXX:2313242-2313310	1.05033503932746	4.2567488580968	0.999999999999919	1
groupIII:7383409-7383460	1.05033503932746	4.2567488580968	0.999999999999919	1
groupXII:3739726-3739781	1.05033503932746	4.2567488580968	0.999999999999919	1
groupXIX:19418899-19418972	1.05033503932746	4.2567488580968	0.999999999999919	1
groupVII:366089-366145	1.05030230129862	4.25471544564663	0.999999999999919	1
groupVII:10936383-10936467	1.05030230129862	4.25471544564663	0.999999999999919	1
scaffold_816:591-660	1.05030230129862	4.25471544564663	0.999999999999919	1
groupXII:16736724-16736778	1.05030230129862	4.25471544564663	0.999999999999919	1
groupXVI:16145846-16145918	1.05030230129862	4.25471544564663	0.999999999999919	1
groupXVII:12180814-12180874	1.05030230129862	4.25471544564663	0.999999999999919	1
groupIX:9667717-9667785	1.05028985624295	4.25396384230357	0.999999999999919	1
scaffold_27:3924507-3924569	1.05028985624295	4.25396384230357	0.999999999999919	1
groupXVI:2080914-2080959	1.05028985624295	4.25396384230357	0.999999999999919	1
scaffold_114:116979-117041	1.05028985624295	4.25396384230357	0.999999999999919	1
groupXX:517488-517660	1.05028985624295	4.25396384230357	0.999999999999919	1
groupVI:16599374-16599430	1.05028985624295	4.25396384230357	0.999999999999919	1
groupVII:617837-617888	1.05028985624295	4.25396384230357	0.999999999999919	1
groupXII:17643819-17643930	1.05028985624295	4.25396384230357	0.999999999999919	1
groupXVIII:11931358-11931428	1.05028985624295	4.25396384230357	0.999999999999919	1
groupXVI:11989002-11989059	-1.01743977501981	4.29256427079222	0.999999999999919	1
groupXVIII:7794308-7794364	-1.01743977501981	4.29256427079222	0.999999999999919	1
groupVI:9441897-9441960	-1.01743977501981	4.29256427079222	0.999999999999919	1
groupXIII:8233858-8233924	-1.01743977501981	4.29256427079222	0.999999999999919	1
groupI:16129771-16129839	-1.01743468269915	4.29246550699943	0.999999999999919	1
scaffold_27:2311288-2311361	-1.01742166969032	4.29221406222577	0.999999999999919	1
groupXXI:9943830-9943890	-1.01742166969032	4.29221406222577	0.999999999999919	1
scaffold_27:24780-24835	-1.01735838486248	4.29101012752073	0.999999999999919	1
groupI:21693151-21693209	-1.01735838486248	4.29101012752073	0.999999999999919	1
groupXXI:7414925-7414987	-0.417336034463566	4.33079707035824	0.999999999999919	1
groupVIII:19141696-19141753	-0.417254644306238	4.32925840378573	0.999999999999919	1
groupI:19297001-19297095	-0.417254644306238	4.32925840378573	0.999999999999919	1
groupXVIII:12968994-12969045	-1.83964535180308	4.38527502442559	0.999999999999992	1
groupXII:4140373-4140436	-1.83991047044326	4.38537438853878	0.999999999999995	1
groupVI:1137641-1137698	-1.70807168765435	4.5628544508549	0.999999999999998	1
groupIX:17406752-17406811	0.243128633180655	4.40245321199584	0.999999999999998	1
groupXII:7878168-7878231	0.493075592882948	4.43482352450334	0.999999999999998	1
groupXVII:10770546-10770603	-0.285073382551096	4.44915275318637	0.999999999999998	1
groupXIII:1082655-1082717	2.6291087059456	4.40462584238299	0.999999999999999	1
groupXV:13948253-13948347	-1.27490974330728	4.42070399695972	0.999999999999999	1
scaffold_112:92110-92172	-0.12139942497427	5.19256567660129	0.999999999999999	1
groupII:7666673-7666731	-0.867501780521952	4.45472271573592	0.999999999999999	1
groupVII:918295-918358	0.375359580787811	4.92175995083785	0.999999999999999	1
scaffold_27:4821358-4821440	2.62963508318551	4.40389991755619	0.999999999999999	1
groupVII:12552145-12552212	0.490775157768527	4.43482352450334	0.999999999999999	1
scaffold_112:167524-167593	-0.450347590467369	5.26248326676278	0.999999999999999	1
groupVIII:13314013-13314079	-0.76874965712638	4.65232499350344	0.999999999999999	1
groupIII:10306127-10306187	-1.27359337320581	4.42080240283863	1	1
groupV:7479669-7479746	0.373488788660835	4.92353082972638	1	1
groupI:11722772-11722899	-0.885121506559884	4.45472271573592	1	1
groupXIV:7045999-7046063	0.287729643689219	5.20647026507589	1	1
groupIV:30381012-30381126	0.158909805704988	4.48452926239174	1	1
groupXVI:18014869-18014934	-0.157688636920387	9.61610305148493	1	1
groupX:8906926-8906987	0.0133688593489844	5.15493466190834	1	1
groupXVII:9823756-9823829	0.481691733452037	4.73428855428711	1	1
groupXX:18596240-18596290	-0.0813623194700143	5.04231877470071	1	1
groupXIII:15448382-15448445	-0.0519841109602968	5.09885691278659	1	1
groupXI:8720723-8720783	0.0219693234344873	4.75784046292604	1	1
groupXVII:2483086-2483139	0.860027827739778	4.80743883760871	1	1
groupI:27651074-27651139	2.8401787233221	4.4383804341198	1	1
groupXI:4111804-4111901	2.62798929926165	4.40659456886803	1	1
groupXI:10816805-10816863	2.07013045246434	4.2745700794473	1	1
groupII:18491000-18491062	2.07013045246434	4.2745700794473	1	1
scaffold_69:17680-17732	2.07013045246434	4.2745700794473	1	1
groupXIII:1479624-1479728	2.07013045246434	4.2745700794473	1	1
groupXVIII:16090731-16090801	2.07013045246434	4.2745700794473	1	1
groupIV:15981058-15981123	2.07013045246434	4.2745700794473	1	1
groupVI:3513188-3513235	-1.83886470972244	4.38527502442559	1	1
groupX:6558940-6559007	-1.83882911542841	4.38502209954876	1	1
groupXIII:6430744-6430818	1.64791674605396	4.23505877525293	1	1
groupX:12676632-12676684	1.64791674605396	4.23505877525293	1	1
groupVI:14361741-14361854	1.64791674605396	4.23505877525293	1	1
groupIX:14413884-14413943	1.64791674605396	4.23505877525293	1	1
groupVII:10503822-10503885	1.64791674605396	4.23505877525293	1	1
scaffold_114:70713-70774	1.64791674605396	4.23505877525293	1	1
groupIII:12896039-12896098	1.64791674605396	4.23505877525293	1	1
groupXI:16672910-16672971	1.64791674605396	4.23505877525293	1	1
groupXIII:15710036-15710094	1.64791674605396	4.23505877525293	1	1
scaffold_37:1093855-1093914	1.64791674605396	4.23505877525293	1	1
groupV:11295941-11296002	1.52749885137106	4.71462792078392	1	1
scaffold_339:1678-1730	1.2114082403693	4.61064044888524	1	1
scaffold_128:13282-13372	1.17781941634967	4.63507711082599	1	1
groupIV:6721709-6721766	1.04781300549771	4.19368992059326	1	1
groupI:26782111-26782174	1.04781300549771	4.19368992059326	1	1
groupXI:11685371-11685426	1.04781300549771	4.19368992059326	1	1
groupIV:19650922-19650981	1.04781300549771	4.19368992059326	1	1
groupXIV:11562306-11562360	1.04781300549771	4.19368992059326	1	1
groupXVIII:11810954-11811011	1.04781300549771	4.19368992059326	1	1
groupI:19596700-19596774	1.04781300549771	4.19368992059326	1	1
groupXX:10881914-10881972	1.04781300549771	4.19368992059326	1	1
groupXV:16132785-16132845	1.04781300549771	4.19368992059326	1	1
groupXII:12846281-12846339	1.04781300549771	4.19368992059326	1	1
groupIX:17604668-17604729	1.04781300549771	4.19368992059326	1	1
groupIII:7841138-7841203	1.04781300549771	4.19368992059326	1	1
groupXI:13702736-13702802	1.04781300549771	4.19368992059326	1	1
groupIII:9623789-9623838	1.04781300549771	4.19368992059326	1	1
groupVI:16694558-16694610	1.04781300549771	4.19368992059326	1	1
groupXV:7721799-7721858	1.04781300549771	4.19368992059326	1	1
groupIII:2061907-2061969	1.04781300549771	4.19368992059326	1	1
groupXV:247921-247999	1.04781300549771	4.19368992059326	1	1
groupI:8632936-8632993	1.04781300549771	4.19368992059326	1	1
groupXIII:8444624-8444683	1.04781300549771	4.19368992059326	1	1
groupXV:227092-227175	1.04781300549771	4.19368992059326	1	1
groupXI:4320274-4320333	1.04781300549771	4.19368992059326	1	1
groupXIII:1574573-1574631	1.04781300549771	4.19368992059326	1	1
groupII:939112-939196	1.04781300549771	4.19368992059326	1	1
groupVIII:9190450-9190511	1.04781300549771	4.19368992059326	1	1
groupIX:14920237-14920313	1.04781300549771	4.19368992059326	1	1
groupIX:14455463-14455531	1.04781300549771	4.19368992059326	1	1
groupXIII:1995265-1995320	1.04781300549771	4.19368992059326	1	1
groupXIV:3452743-3452804	1.04781300549771	4.19368992059326	1	1
scaffold_184:116728-116783	1.04781300549771	4.19368992059326	1	1
groupII:5759018-5759080	1.04781300549771	4.19368992059326	1	1
groupVI:4241026-4241102	1.04781300549771	4.19368992059326	1	1
groupIV:22562392-22562455	1.04781300549771	4.19368992059326	1	1
groupXIV:10391609-10391668	1.04781300549771	4.19368992059326	1	1
groupXX:2072763-2072884	1.04781300549771	4.19368992059326	1	1
groupI:20737512-20737567	1.04781300549771	4.19368992059326	1	1
groupXI:1784109-1784171	1.04781300549771	4.19368992059326	1	1
groupX:6764118-6764173	1.04781300549771	4.19368992059326	1	1
groupXIII:16057355-16057414	1.04781300549771	4.19368992059326	1	1
scaffold_48:186309-186378	1.04781300549771	4.19368992059326	1	1
scaffold_130:88442-88506	1.04781300549771	4.19368992059326	1	1
groupXXI:817466-817523	1.04781300549771	4.19368992059326	1	1
groupXV:3517190-3517249	1.04781300549771	4.19368992059326	1	1
groupX:7302093-7302145	1.04781300549771	4.19368992059326	1	1
groupVIII:8674607-8674672	1.03220114304653	4.60739496424577	1	1
groupIV:9606749-9606807	-1.01496292427458	4.35140271868518	1	1
scaffold_156:1023-1081	-1.01496292427458	4.35140271868518	1	1
groupXVI:6108737-6108808	-1.01495047921891	4.35216116394418	1	1
groupXII:15406281-15406340	-0.98339933511115	4.35599145472227	1	1
groupXIV:6139220-6139284	0.864868948689948	4.57970428481909	1	1
groupXXI:11213863-11213928	-0.785066707376767	4.51260855332768	1	1
groupIV:31330245-31330303	-0.783007724551029	4.51118154687643	1	1
groupXV:3848423-3848488	-0.596551437812164	4.48744215116565	1	1
groupXII:16496407-16496468	0.587091305132132	4.98432935235457	1	1
groupXIX:16101789-16101852	0.572131465170842	4.57225516888178	1	1
groupI:11723097-11723164	0.558906376368693	4.49041937751469	1	1
groupXV:12920266-12920330	-0.533542977379716	4.57620385965129	1	1
scaffold_280:41975-42033	0.410903306973253	5.06858843896038	1	1
groupXVI:14977157-14977267	0.327792385530717	4.45619176171397	1	1
groupIV:15981522-15981584	0.32614715454859	4.46037143450737	1	1
groupIV:5350268-5350395	0.324686379479799	4.45811851965897	1	1
groupXV:16140387-16140446	-0.292900715253407	4.44822983338772	1	1
groupXI:9811285-9811343	0.244662005695765	4.47835641326979	1	1
groupXII:10319755-10319816	-0.238285351360518	5.8185877544541	1	1
scaffold_47:246722-246780	0.23744114870252	4.40254926994042	1	1
groupVII:19498724-19498785	-0.206878013708853	4.89430976948553	1	1
groupXVIII:1025454-1025514	-0.187441625107701	4.55027985918963	1	1
groupIV:17768706-17768757	-0.180686263924296	7.26088144443997	1	1
groupXVI:9147723-9147783	-0.164860474613449	6.73723218751772	1	1
groupIV:8057644-8057707	-0.163322379842606	8.82169444604052	1	1
groupXII:10902276-10902358	-0.157461469958971	9.61382796539293	1	1
groupIV:20044821-20044900	-0.156525068874473	6.73313994387996	1	1
groupXIII:1082988-1083049	-0.144722175854672	5.65462295206625	1	1
groupXIX:4582649-4582723	-0.0921984262571209	6.7156153822185	1	1
groupI:899420-899484	0.0919096790560668	5.41820955974167	1	1
groupIII:13882351-13882411	-0.0916000796862756	5.7951161155548	1	1
groupVII:12552018-12552080	0.0734919805853068	5.00865983060238	1	1
groupIX:14721618-14721684	-0.0645088300289608	6.83568650929529	1	1
scaffold_395:6019-6097	-0.0636353035657377	4.60345773146182	1	1
groupXV:877295-877353	0.0508122493169593	4.65750147277843	1	1
groupXIX:15173696-15173762	-0.0483943573540583	6.54720459722498	1	1
scaffold_337:24135-24188	-0.0474019430351351	4.36731719468076	1	1
groupV:11138863-11138921	0.028025449125799	4.42860145043132	1	1
groupVI:12740026-12740091	0.0274341421281445	4.42615075107428	1	1
groupXIX:14637571-14637635	0.0270032444388046	4.42615075107428	1	1
scaffold_54:976144-976200	0	4.15027697070489	1	1
groupXII:17856808-17856866	0	4.15027697070489	1	1
groupXVII:14172218-14172278	0	4.15027697070489	1	1
groupVII:11758060-11758145	0	4.15027697070489	1	1
groupVII:4252200-4252266	0	4.15027697070489	1	1
groupII:5343952-5344008	0	4.15027697070489	1	1
groupIX:14971197-14971282	0	4.15027697070489	1	1
groupXXI:1973219-1973264	0	4.15027697070489	1	1
groupX:5792136-5792200	0	4.15027697070489	1	1
scaffold_120:164285-164335	0	4.15027697070489	1	1
groupXIV:14735354-14735405	0	4.15027697070489	1	1
groupXII:18372931-18372990	0	4.15027697070489	1	1
groupXII:2603818-2603874	0	4.15027697070489	1	1
groupVII:12189136-12189196	0	4.15027697070489	1	1
groupXIX:20007939-20008001	0	4.15027697070489	1	1
groupIV:23383237-23383297	0	4.15027697070489	1	1
groupXII:12449502-12449575	0	4.15027697070489	1	1
groupXVII:5980945-5981021	0	4.15027697070489	1	1
groupXIII:11379804-11379871	0	4.15027697070489	1	1
groupV:10870918-10870975	0	4.15027697070489	1	1
scaffold_385:20896-20980	0	4.15027697070489	1	1
scaffold_269:40878-40932	0	4.15027697070489	1	1
groupX:12205575-12205633	0	4.15027697070489	1	1
groupIV:5843202-5843255	0	4.15027697070489	1	1
scaffold_131:151159-151210	0	4.15027697070489	1	1
groupXIII:2241604-2241662	0	4.15027697070489	1	1
groupIII:7062504-7062559	0	4.15027697070489	1	1
groupX:3037044-3037107	0	4.15027697070489	1	1
groupVIII:9223745-9223790	0	4.15027697070489	1	1
groupVII:2278325-2278384	0	4.15027697070489	1	1
groupIV:26601303-26601361	0	4.15027697070489	1	1
groupXV:9447552-9447617	0	4.15027697070489	1	1
groupXIII:9959237-9959302	0	4.15027697070489	1	1
scaffold_106:250669-250731	0	4.15027697070489	1	1
groupVI:3648953-3649013	0	4.15027697070489	1	1
groupVIII:6008546-6008647	0	4.15027697070489	1	1
scaffold_413:16546-16602	0	4.15027697070489	1	1
scaffold_89:334187-334246	0	4.15027697070489	1	1
groupXVI:8161294-8161342	0	4.15027697070489	1	1
groupX:8827946-8828012	0	4.15027697070489	1	1
scaffold_311:7632-7694	0	4.15027697070489	1	1
scaffold_225:50436-50596	0	4.15027697070489	1	1
groupXVIII:1364124-1364199	0	4.15027697070489	1	1
groupIV:28741586-28741647	0	4.15027697070489	1	1
groupX:9905454-9905512	0	4.15027697070489	1	1
scaffold_54:160704-160771	0	4.15027697070489	1	1
groupVII:23901911-23901971	0	4.15027697070489	1	1
groupXVIII:15965782-15965837	0	4.15027697070489	1	1
groupXX:557357-557419	0	4.15027697070489	1	1
scaffold_114:81557-81644	0	4.15027697070489	1	1
groupXII:17643429-17643531	0	4.15027697070489	1	1
groupXI:5674084-5674141	0	4.15027697070489	1	1
scaffold_27:2480923-2480986	0	4.15027697070489	1	1
groupVII:15166176-15166240	0	4.15027697070489	1	1
groupVI:11610977-11611045	0	4.15027697070489	1	1
groupXIII:10404326-10404457	0	4.15027697070489	1	1
groupXI:836753-836810	0	4.15027697070489	1	1
groupIX:18016830-18016878	0	4.15027697070489	1	1
groupXX:8747275-8747342	0	4.15027697070489	1	1
scaffold_58:624884-624947	0	4.15027697070489	1	1
groupXI:10881248-10881313	0	4.15027697070489	1	1
groupXVI:2179107-2179170	0	4.15027697070489	1	1
groupII:17418119-17418183	0	4.15027697070489	1	1
groupVI:2917005-2917066	0	4.15027697070489	1	1
groupXI:14972724-14972779	0	4.15027697070489	1	1
groupXIV:5857805-5857890	0	4.15027697070489	1	1
groupII:13734931-13734988	0	4.15027697070489	1	1
groupX:9494676-9494738	0	4.15027697070489	1	1
groupXII:1162852-1162907	0	4.15027697070489	1	1
groupIX:17057116-17057174	0	4.15027697070489	1	1
groupXI:15620066-15620128	0	4.15027697070489	1	1
groupXIV:14645974-14646024	0	4.15027697070489	1	1
groupIX:20180197-20180259	0	4.15027697070489	1	1
groupIV:4417645-4417694	0	4.15027697070489	1	1
groupVII:15511488-15511542	0	4.15027697070489	1	1
groupXIV:7409397-7409455	0	4.15027697070489	1	1
groupXV:6267283-6267340	0	4.15027697070489	1	1
groupII:3959741-3959797	0	4.15027697070489	1	1
groupXX:18098951-18099009	0	4.15027697070489	1	1
groupXX:8266916-8266967	0	4.15027697070489	1	1
scaffold_268:6986-7039	0	4.15027697070489	1	1
groupXVII:3674825-3674880	0	4.15027697070489	1	1
groupXIX:16651450-16651527	0	4.15027697070489	1	1
groupXX:10303720-10303780	0	4.15027697070489	1	1
scaffold_76:396224-396272	0	4.15027697070489	1	1
scaffold_225:23789-23867	0	4.15027697070489	1	1
scaffold_121:235386-235443	0	4.15027697070489	1	1
groupXX:10576614-10576672	0	4.15027697070489	1	1
groupXII:18369535-18369595	0	4.15027697070489	1	1
groupVI:9394888-9394945	0	4.15027697070489	1	1
groupXXI:9615173-9615234	0	4.15027697070489	1	1
groupIX:15522771-15522828	0	4.15027697070489	1	1
groupXIX:14853061-14853121	0	4.15027697070489	1	1
groupVII:229239-229299	0	4.15027697070489	1	1
groupII:22330818-22330870	0	4.15027697070489	1	1
groupII:22386884-22386942	0	4.15027697070489	1	1
scaffold_218:52474-52542	0	4.15027697070489	1	1
groupXII:12031371-12031427	0	4.15027697070489	1	1
groupX:12788074-12788176	0	4.15027697070489	1	1
groupXVI:14996964-14997023	0	4.15027697070489	1	1
groupI:27580126-27580178	0	4.15027697070489	1	1
groupXVIII:10584792-10584858	0	4.15027697070489	1	1
groupVIII:6669828-6669910	0	4.15027697070489	1	1
groupXII:3074363-3074410	0	4.15027697070489	1	1
scaffold_157:17921-17981	0	4.15027697070489	1	1
groupXXI:727668-727720	0	4.15027697070489	1	1
scaffold_280:51650-51707	0	4.15027697070489	1	1
groupI:27059196-27059253	0	4.15027697070489	1	1
groupXV:2490340-2490406	0	4.15027697070489	1	1
groupI:10600100-10600160	0	4.15027697070489	1	1
groupVII:716711-716768	0	4.15027697070489	1	1
scaffold_69:195208-195269	0	4.15027697070489	1	1
groupXIV:14816692-14816747	0	4.15027697070489	1	1
groupV:8411924-8411984	0	4.15027697070489	1	1
groupVII:2477976-2478028	0	4.15027697070489	1	1
groupI:4848458-4848518	0	4.15027697070489	1	1
groupIV:6716462-6716517	0	4.15027697070489	1	1
groupXX:16570569-16570630	0	4.15027697070489	1	1
groupI:483593-483656	0	4.15027697070489	1	1
groupVII:821869-821947	0	4.15027697070489	1	1
groupXVIII:3392833-3392876	0	4.15027697070489	1	1
groupXV:7577437-7577500	0	4.15027697070489	1	1
groupIII:10249739-10249799	0	4.15027697070489	1	1
groupXI:581816-581871	0	4.15027697070489	1	1
scaffold_1443:4292-4345	0	4.15027697070489	1	1
groupXVI:15766409-15766478	0	4.15027697070489	1	1
groupXIII:13022583-13022651	0	4.15027697070489	1	1
groupVIII:19219730-19219812	0	4.15027697070489	1	1
groupIII:6778539-6778599	0	4.15027697070489	1	1
groupIX:18425239-18425296	0	4.15027697070489	1	1
groupXIX:4773065-4773130	0	4.15027697070489	1	1
groupVII:27225287-27225341	0	4.15027697070489	1	1
groupI:8138664-8138734	0	4.15027697070489	1	1
groupXVI:7217183-7217262	0	4.15027697070489	1	1
groupII:19026706-19026788	0	4.15027697070489	1	1
groupXIX:9449634-9449706	0	4.15027697070489	1	1
scaffold_48:4800-4869	0	4.15027697070489	1	1
groupIV:23397395-23397482	0	4.15027697070489	1	1
groupXIX:3091862-3091934	0	4.15027697070489	1	1
groupI:19866401-19866478	0	4.15027697070489	1	1
groupXI:15302164-15302226	0	4.15027697070489	1	1
groupXIX:600866-600920	0	4.15027697070489	1	1
groupI:4000621-4000678	0	4.15027697070489	1	1
groupXVI:9514573-9514633	0	4.15027697070489	1	1
groupIX:15488177-15488236	0	4.15027697070489	1	1
groupXI:693823-693892	0	4.15027697070489	1	1
groupX:225481-225544	0	4.15027697070489	1	1
groupXVI:8143998-8144040	0	4.15027697070489	1	1
groupXV:6144713-6144761	0	4.15027697070489	1	1
groupX:1928700-1928764	0	4.15027697070489	1	1
scaffold_1306:5222-5267	0	4.15027697070489	1	1
groupXXI:623781-623840	0	4.15027697070489	1	1
groupXVIII:12802258-12802338	0	4.15027697070489	1	1
scaffold_48:1064116-1064179	0	4.15027697070489	1	1
groupXI:5433971-5434033	0	4.15027697070489	1	1
groupXVI:12014626-12014683	0	4.15027697070489	1	1
groupI:16059094-16059155	0	4.15027697070489	1	1
scaffold_48:189579-189648	0	4.15027697070489	1	1
scaffold_56:915290-915354	0	4.15027697070489	1	1
groupXX:10492922-10492985	0	4.15027697070489	1	1
groupVII:23843059-23843162	0	4.15027697070489	1	1
groupII:8650334-8650386	0	4.15027697070489	1	1
groupIV:11482755-11482839	0	4.15027697070489	1	1
groupIV:17088765-17088825	0	4.15027697070489	1	1
groupXV:8675159-8675220	0	4.15027697070489	1	1
groupI:19254030-19254117	0	4.15027697070489	1	1
scaffold_175:18407-18466	0	4.15027697070489	1	1
groupI:17520039-17520103	0	4.15027697070489	1	1
groupI:717107-717181	0	4.15027697070489	1	1
groupIII:10422311-10422393	0	4.15027697070489	1	1
groupXVI:7623928-7623986	0	4.15027697070489	1	1
groupVII:9576130-9576186	0	4.15027697070489	1	1
groupIX:16497084-16497134	0	4.15027697070489	1	1
groupXVI:17970775-17970834	0	4.15027697070489	1	1
groupVIII:19217249-19217323	0	4.15027697070489	1	1
groupXXI:5376380-5376442	0	4.15027697070489	1	1
groupXVI:4532608-4532665	0	4.15027697070489	1	1
scaffold_197:14373-14426	0	4.15027697070489	1	1
groupXIII:16544331-16544403	0	4.15027697070489	1	1
scaffold_1184:5070-5139	0	4.15027697070489	1	1
groupI:22411367-22411411	0	4.15027697070489	1	1
groupVII:568693-568754	0	4.15027697070489	1	1
groupXIV:453278-453334	0	4.15027697070489	1	1
groupXI:12802905-12802964	0	4.15027697070489	1	1
groupXX:10739556-10739618	0	4.15027697070489	1	1
groupI:9301111-9301177	0	4.15027697070489	1	1
groupVI:16045334-16045400	0	4.15027697070489	1	1
groupXI:6633471-6633532	0	4.15027697070489	1	1
groupXIX:6080878-6080940	0	4.15027697070489	1	1
groupV:5281719-5281777	0	4.15027697070489	1	1
groupXII:17802882-17802927	0	4.15027697070489	1	1
groupXIV:10268850-10268916	0	4.15027697070489	1	1
groupVI:16861253-16861335	0	4.15027697070489	1	1
groupXV:502815-502875	0	4.15027697070489	1	1
groupXX:1889027-1889080	0	4.15027697070489	1	1
groupXII:7676014-7676074	0	4.15027697070489	1	1
groupVI:17049060-17049118	0	4.15027697070489	1	1
groupXI:9126194-9126258	0	4.15027697070489	1	1
groupIV:4172951-4173000	0	4.15027697070489	1	1
groupXII:14203796-14203852	0	4.15027697070489	1	1
groupXVI:14833530-14833588	0	4.15027697070489	1	1
groupXVII:12661669-12661743	0	4.15027697070489	1	1
scaffold_48:1542252-1542312	0	4.15027697070489	1	1
groupIX:14360793-14360870	0	4.15027697070489	1	1
groupXIV:598136-598188	0	4.15027697070489	1	1
groupI:9405062-9405114	0	4.15027697070489	1	1
groupXII:10905568-10905658	0	4.15027697070489	1	1
groupXX:16043309-16043365	0	4.15027697070489	1	1
groupXI:9404228-9404287	0	4.15027697070489	1	1
groupXV:15589080-15589122	0	4.15027697070489	1	1
groupX:14859276-14859341	0	4.15027697070489	1	1
groupX:9771291-9771342	0	4.15027697070489	1	1
groupIII:7227897-7227960	0	4.15027697070489	1	1
groupXX:3608457-3608517	0	4.15027697070489	1	1
groupXIV:11273398-11273441	0	4.15027697070489	1	1
groupXVI:2297853-2297921	0	4.15027697070489	1	1
groupVI:7852438-7852489	0	4.15027697070489	1	1
scaffold_132:252438-252558	0	4.15027697070489	1	1
groupIX:16473612-16473653	0	4.15027697070489	1	1
scaffold_89:318495-318692	0	4.15027697070489	1	1
groupXII:5559991-5560045	0	4.15027697070489	1	1
groupXIV:14934664-14934724	0	4.15027697070489	1	1
groupXIII:10359568-10359629	0	4.15027697070489	1	1
groupXX:10138924-10138970	0	4.15027697070489	1	1
groupIX:17718332-17718381	0	4.15027697070489	1	1
groupVIII:6690004-6690066	0	4.15027697070489	1	1
scaffold_128:139099-139189	0	4.15027697070489	1	1
groupI:15938198-15938241	0	4.15027697070489	1	1
groupXII:15760083-15760181	0	4.15027697070489	1	1
scaffold_554:7448-7485	0	4.15027697070489	1	1
scaffold_119:54400-54456	0	4.15027697070489	1	1
groupXXI:9498049-9498106	0	4.15027697070489	1	1
groupIV:14540071-14540139	0	4.15027697070489	1	1
groupIV:8527203-8527254	0	4.15027697070489	1	1
groupVII:24378643-24378696	0	4.15027697070489	1	1
scaffold_225:50606-50737	0	4.15027697070489	1	1
scaffold_237:2832-2933	0	4.15027697070489	1	1
groupXV:9653699-9653757	0	4.15027697070489	1	1
groupI:21040091-21040129	0	4.15027697070489	1	1
groupXVIII:3965834-3965904	0	4.15027697070489	1	1
groupVIII:11369447-11369498	0	4.15027697070489	1	1
groupXV:2777702-2777758	0	4.15027697070489	1	1
groupIV:23682134-23682221	0	4.15027697070489	1	1
scaffold_129:150794-150864	0	4.15027697070489	1	1
groupXX:18054642-18054702	0	4.15027697070489	1	1
groupV:9625435-9625493	0	4.15027697070489	1	1
groupI:1836078-1836148	0	4.15027697070489	1	1
groupXIV:6843819-6843866	0	4.15027697070489	1	1
groupVII:26877912-26877992	0	4.15027697070489	1	1
groupX:9418959-9419003	0	4.15027697070489	1	1
groupIII:9743418-9743476	0	4.15027697070489	1	1
groupXVI:2082599-2082645	0	4.15027697070489	1	1
groupXI:4975985-4976053	0	4.15027697070489	1	1
groupXVII:1171751-1171815	0	4.15027697070489	1	1
groupIV:16720195-16720257	0	4.15027697070489	1	1
scaffold_58:78323-78383	0	4.15027697070489	1	1
groupXI:10935756-10935825	0	4.15027697070489	1	1
scaffold_223:77854-77913	0	4.15027697070489	1	1
groupXIX:10257850-10257939	0	4.15027697070489	1	1
groupII:11880764-11880825	0	4.15027697070489	1	1
groupXX:18149444-18149504	0	4.15027697070489	1	1
groupIV:23383508-23383553	0	4.15027697070489	1	1
groupIX:20009103-20009141	0	4.15027697070489	1	1
scaffold_27:2467580-2467653	0	4.15027697070489	1	1
groupXV:252946-253008	0	4.15027697070489	1	1
groupI:26523613-26523684	0	4.15027697070489	1	1
scaffold_269:32992-33046	0	4.15027697070489	1	1
groupXX:9290682-9290785	0	4.15027697070489	1	1
groupI:1916210-1916309	0	4.15027697070489	1	1
scaffold_147:113832-113917	0	4.15027697070489	1	1
groupII:5596657-5596722	0	4.15027697070489	1	1
scaffold_101:374593-374652	0	4.15027697070489	1	1
groupXX:7468351-7468420	0	4.15027697070489	1	1
groupVII:18309278-18309340	0	4.15027697070489	1	1
groupXVI:11000400-11000471	0	4.15027697070489	1	1
groupVII:539482-539535	0	4.15027697070489	1	1
groupX:208315-208365	0	4.15027697070489	1	1
scaffold_634:5737-5810	0	4.15027697070489	1	1
groupVII:17347422-17347510	0	4.15027697070489	1	1
groupXVII:12350908-12350976	0	4.15027697070489	1	1
groupXI:4925484-4925543	0	4.15027697070489	1	1
groupXIV:15233336-15233392	0	4.15027697070489	1	1
groupVI:9931925-9931999	0	4.15027697070489	1	1
groupXIII:16020291-16020356	0	4.15027697070489	1	1
scaffold_367:13155-13212	0	4.15027697070489	1	1
groupVI:7358931-7358980	0	4.15027697070489	1	1
groupIII:6345758-6345815	0	4.15027697070489	1	1
groupVI:619042-619121	0	4.15027697070489	1	1
groupXIX:17886955-17887013	0	4.15027697070489	1	1
groupX:5936235-5936288	0	4.15027697070489	1	1
groupVII:13783773-13783834	0	4.15027697070489	1	1
groupIX:12931998-12932055	0	4.15027697070489	1	1
scaffold_37:640589-640643	0	4.15027697070489	1	1
scaffold_172:70859-70917	0	4.15027697070489	1	1
groupXX:13888805-13888863	0	4.15027697070489	1	1
groupXIV:7676543-7676612	0	4.15027697070489	1	1
groupX:6183533-6183593	0	4.15027697070489	1	1
groupXVII:10418700-10418766	0	4.15027697070489	1	1
groupVII:9676284-9676357	0	4.15027697070489	1	1
groupI:3364829-3364911	0	4.15027697070489	1	1
groupIV:28308118-28308191	0	4.15027697070489	1	1
groupVII:17133633-17133686	0	4.15027697070489	1	1
groupII:911083-911146	0	4.15027697070489	1	1
groupVII:18638571-18638634	0	4.15027697070489	1	1
groupVII:265389-265462	0	4.15027697070489	1	1
groupVII:6330860-6330933	0	4.15027697070489	1	1
groupIV:27395184-27395241	0	4.15027697070489	1	1
groupVIII:6379372-6379434	0	4.15027697070489	1	1
groupIV:32151974-32152026	0	4.15027697070489	1	1
groupIV:19860886-19860937	0	4.15027697070489	1	1
groupX:10034970-10035028	0	4.15027697070489	1	1
groupXIV:6176955-6177011	0	4.15027697070489	1	1
groupXI:16044378-16044438	0	4.15027697070489	1	1
groupVII:26296487-26296540	0	4.15027697070489	1	1
groupXIV:13304102-13304166	0	4.15027697070489	1	1
groupI:12841397-12841442	0	4.15027697070489	1	1
scaffold_47:1524636-1524684	0	4.15027697070489	1	1
groupIX:12342904-12342993	0	4.15027697070489	1	1
groupXI:5498200-5498286	0	4.15027697070489	1	1
groupIX:6116472-6116531	0	4.15027697070489	1	1
groupXV:7049007-7049056	0	4.15027697070489	1	1
groupIX:6419649-6419733	0	4.15027697070489	1	1
scaffold_686:7041-7103	0	4.15027697070489	1	1
scaffold_225:50311-50418	0	4.15027697070489	1	1
groupVII:7511629-7511726	0	4.15027697070489	1	1
scaffold_112:176147-176211	0	4.15027697070489	1	1
groupIII:5039188-5039249	0	4.15027697070489	1	1
scaffold_27:1229159-1229225	0	4.15027697070489	1	1
scaffold_294:6932-6987	0	4.15027697070489	1	1
groupXX:3997131-3997179	0	4.15027697070489	1	1
scaffold_701:9346-9419	0	4.15027697070489	1	1
groupX:262644-262703	0	4.15027697070489	1	1
groupVIII:11542030-11542081	0	4.15027697070489	1	1
groupXVII:1337598-1337658	0	4.15027697070489	1	1
groupVII:23904760-23904823	0	4.15027697070489	1	1
groupV:6743137-6743195	0	4.15027697070489	1	1
groupVII:20887666-20887734	0	4.15027697070489	1	1
groupIV:10307400-10307457	0	4.15027697070489	1	1
groupVII:25185066-25185132	0	4.15027697070489	1	1
groupIII:388352-388402	0	4.15027697070489	1	1
groupVII:19210154-19210228	0	4.15027697070489	1	1
groupI:23189757-23189828	0	4.15027697070489	1	1
groupXVI:11474359-11474425	0	4.15027697070489	1	1
groupVII:229510-229555	0	4.15027697070489	1	1
groupXIX:6643459-6643532	0	4.15027697070489	1	1
groupIX:15214371-15214431	0	4.15027697070489	1	1
groupII:13801084-13801141	0	4.15027697070489	1	1
groupIII:4490393-4490454	0	4.15027697070489	1	1
groupXI:1901861-1901948	0	4.15027697070489	1	1
groupXVII:11298345-11298450	0	4.15027697070489	1	1
groupXVIII:14079102-14079157	0	4.15027697070489	1	1
groupXIX:13665646-13665704	0	4.15027697070489	1	1
groupIV:23089656-23089715	0	4.15027697070489	1	1
groupXVI:2945949-2945997	0	4.15027697070489	1	1
groupIV:4469668-4469734	0	4.15027697070489	1	1
groupXVI:2084285-2084331	0	4.15027697070489	1	1
groupIX:3597631-3597689	0	4.15027697070489	1	1
groupIX:14505542-14505598	0	4.15027697070489	1	1
groupX:9048343-9048390	0	4.15027697070489	1	1
scaffold_150:82909-82981	0	4.15027697070489	1	1
groupII:18573403-18573456	0	4.15027697070489	1	1
groupXX:9725239-9725298	0	4.15027697070489	1	1
groupXX:7540708-7540784	0	4.15027697070489	1	1
groupIX:543979-544035	0	4.15027697070489	1	1
groupV:1575866-1575913	0	4.15027697070489	1	1
groupVIII:4098622-4098702	0	4.15027697070489	1	1
groupIII:5445651-5445700	0	4.15027697070489	1	1
groupIV:13321259-13321319	0	4.15027697070489	1	1
groupXIX:8874663-8874721	0	4.15027697070489	1	1
groupVIII:16889995-16890051	0	4.15027697070489	1	1
groupVIII:11101223-11101284	0	4.15027697070489	1	1
scaffold_211:22780-22855	0	4.15027697070489	1	1
groupXV:10098192-10098244	0	4.15027697070489	1	1
groupV:5801637-5801685	0	4.15027697070489	1	1
groupII:9962460-9962505	0	4.15027697070489	1	1
scaffold_172:165074-165132	0	4.15027697070489	1	1
groupII:18435022-18435093	0	4.15027697070489	1	1
groupXX:3535878-3535933	0	4.15027697070489	1	1
groupX:3870562-3870618	0	4.15027697070489	1	1
scaffold_181:87368-87435	0	4.15027697070489	1	1
groupVII:831198-831263	0	4.15027697070489	1	1
groupXX:11756325-11756363	0	4.15027697070489	1	1
groupX:1930877-1930947	0	4.15027697070489	1	1
groupII:264092-264147	0	4.15027697070489	1	1
groupXI:12334328-12334387	0	4.15027697070489	1	1
groupXIV:543457-543575	0	4.15027697070489	1	1
scaffold_48:215154-215218	0	4.15027697070489	1	1
groupXVI:17209293-17209393	0	4.15027697070489	1	1
groupXVII:10624456-10624517	0	4.15027697070489	1	1
scaffold_48:1395527-1395589	0	4.15027697070489	1	1
groupXVI:13057105-13057158	0	4.15027697070489	1	1
groupVI:14464064-14464106	0	4.15027697070489	1	1
groupVI:16729175-16729225	0	4.15027697070489	1	1
groupIV:26157025-26157085	0	4.15027697070489	1	1
groupIV:30708772-30708831	0	4.15027697070489	1	1
groupVI:16079221-16079291	0	4.15027697070489	1	1
groupX:11597786-11597840	0	4.15027697070489	1	1
scaffold_129:176734-176788	0	4.15027697070489	1	1
groupXI:10972988-10973091	0	4.15027697070489	1	1
groupXIII:12079487-12079564	0	4.15027697070489	1	1
groupXII:6725363-6725425	0	4.15027697070489	1	1
groupX:3702004-3702065	0	4.15027697070489	1	1

## Sheet: Sheet2
Scientific Reports
Differential miRNA expression in the three-spined stickleback (Gasterosteus aculeatus): evolutionary adaptation and immediate response to environmental changes
S.M. Rastorguev1, A.V. Nedoluzhko1, N.M. Gruzdeva1, E.S. Boulygina1, F.S. Sharko2, A.S. Ibragimova1, S.V. Tsygankova1, A.V. Artemov2, K.G. Skryabin1,2,3, E.B. Prokhortchouk2,3
1 National Research Center “Kurchatov Institute”, Kurchatov sq. 1, 123182 Moscow, Russia.
2 Institute of Bioengineering, Research Center of Biotechnology of the Russian Academy of Sciences. 33, bld. 2 Leninsky Ave., Moscow 119071, Russia
3 Lomonosov Moscow State University, Faculty of Biology, Leninskie Gory 1-12, 119991 Moscow, Russia.
corresponding author:
Sergey Rastorguev, e-mail rastorgueff@gmail.com
