# Supplementary material for: Differential miRNA expression in the three-spined stickleback, response to environmental changes
Source: Sci Rep. 2017 Dec 22;7:18089. doi: 10.1038/s41598-017-18128-w (PMC5741757; doi:10.1038/s41598-017-18128-w)
Supplement: Supplementary file 5 — Supplementary Dataset 5 [file 41598_2017_18128_MOESM5_ESM.xls]

## Sheet: Sheet1
Table S5. Read generation and mapping statistics.
library	total reads	reads mapped	Mapping %
SfSw1	3893260	3005735	77.2
SfSw2	3569827	2236481	62.6
SfSw3	2206138	1514425	68.6
SfSw4	4086907	2812051	68.8
SfSw5	1733236	1099759	63.5
SfFw1	334989	249178	74.4
SfFw2	2223070	1453482	65.4
SfFw3	3688971	2222721	60.3
SfFw4	365278	158944	43.5
SfFw5	3585810	2092084	58.3
FfSw1	508887	292164	57.4
FfSw2	657260	431054	65.6
FfSw3	544518	294232	54
FfSw4	431	262	60.8
FfSw5	1089034	827959	76
FfFw1	868815	669988	77.1
FfFw2	3404804	1935081	56.8
FfFw3	761552	475778	62.5
FfFw4	704726	486784	69.1
FfFw5	1447462	1043224	72.1

## Sheet: Sheet2
Scientific Reports
Differential miRNA expression in the three-spined stickleback (Gasterosteus aculeatus): evolutionary adaptation and immediate response to environmental changes
S.M. Rastorguev1, A.V. Nedoluzhko1, N.M. Gruzdeva1, E.S. Boulygina1, F.S. Sharko2, A.S. Ibragimova1, S.V. Tsygankova1, A.V. Artemov2, K.G. Skryabin1,2,3, E.B. Prokhortchouk2,3
1 National Research Center “Kurchatov Institute”, Kurchatov sq. 1, 123182 Moscow, Russia.
2 Institute of Bioengineering, Research Center of Biotechnology of the Russian Academy of Sciences. 33, bld. 2 Leninsky Ave., Moscow 119071, Russia
3 Lomonosov Moscow State University, Faculty of Biology, Leninskie Gory 1-12, 119991 Moscow, Russia.
corresponding author:
Sergey Rastorguev, e-mail rastorgueff@gmail.com
