# Supplementary material for: Differential miRNA expression in the three-spined stickleback, response to environmental changes
Source: Sci Rep. 2017 Dec 22;7:18089. doi: 10.1038/s41598-017-18128-w (PMC5741757; doi:10.1038/s41598-017-18128-w)
Supplement: Supplementary file 6 — Supplementary Dataset 6 [file 41598_2017_18128_MOESM6_ESM.xls]

## Sheet: RNA-seq
mRNAseq reads generation and mapping for freshwater and marine samples of stickleback
sample	total reads	unmapped	fraction mapped
SfSw1	20229280	1404073	0.930592
SfSw3	20593738	715021	0.96528
SfSw4	20525786	900043	0.956151
SfSw5	21689504	1594544	0.926483
SfFw1	10533154	1218602	0.884308
SfFw2	12984484	2156501	0.833917
SfFw3	17565172	633916	0.963911
SfFw4	13782250	1359033	0.901393
SfFw5	11477016	833243	0.927399
FfSw1	29531278	1686221	0.942901
FfSw2	26949548	2412629	0.910476
FfSw3	24403584	5277438	0.783743
FfSw4	28380386	2264045	0.920225
FfFw1	26163188	908047	0.965293
FfFw2	30910516	1803478	0.941655
FfFw4	26718980	1466245	0.945123
FfFw5	24902290	1358482	0.945448

## Sheet: Sheet2
Scientific Reports
Differential miRNA expression in the three-spined stickleback (Gasterosteus aculeatus): evolutionary adaptation and immediate response to environmental changes
S.M. Rastorguev1, A.V. Nedoluzhko1, N.M. Gruzdeva1, E.S. Boulygina1, F.S. Sharko2, A.S. Ibragimova1, S.V. Tsygankova1, A.V. Artemov2, K.G. Skryabin1,2,3, E.B. Prokhortchouk2,3
1 National Research Center “Kurchatov Institute”, Kurchatov sq. 1, 123182 Moscow, Russia.
2 Institute of Bioengineering, Research Center of Biotechnology of the Russian Academy of Sciences. 33, bld. 2 Leninsky Ave., Moscow 119071, Russia
3 Lomonosov Moscow State University, Faculty of Biology, Leninskie Gory 1-12, 119991 Moscow, Russia.
corresponding author:
Sergey Rastorguev, e-mail rastorgueff@gmail.com
